# Supplementary material for: (E)-2-[(4-Ethoxy­phen­yl)imino­meth­yl]-4-methoxy­phenol
Source: Acta Crystallogr Sect E Struct Rep Online. 2009 Oct 10;65(Pt 11):o2705. doi: 10.1107/S1600536809040586 (PMC2971308; doi:10.1107/S1600536809040586)
Supplement: Supplementary file 2 [file e-65-o2705-Isup2.hkl]

#
# h,k,l, Fc-squared, Fo-squared, sigma(Fo-squared) and status flag
#
data_I
_shelx_title ' arzu15'
_shelx_refln_list_code          4
_shelx_F_calc_maximum      318.14
_exptl_crystal_F_000       576.00
_reflns_d_resolution_high  0.7965
 
loop_
 _symmetry_equiv_pos_as_xyz
 'x, y, z'
 '-x, y+1/2, -z+1/2'
 '-x, -y, -z'
 'x, -y-1/2, z-1/2'
 
_cell_length_a    14.8560
_cell_length_b    13.7670
_cell_length_c     6.9040
_cell_angle_alpha  90.000
_cell_angle_beta   90.287
_cell_angle_gamma  90.000
 
_shelx_F_squared_multiplier     1.000
 
loop_
 _refln_index_h
 _refln_index_k
 _refln_index_l
 _refln_F_squared_calc
 _refln_F_squared_meas
 _refln_F_squared_sigma
 _refln_observed_status
   2   0   0     3577.33     3384.44    100.26 o
   3   0   0      284.24      258.11      7.60 o
   4   0   0      710.24      633.62     16.44 o
   5   0   0       88.19       75.64      1.95 o
   6   0   0     1160.33     1088.69     26.27 o
   7   0   0      692.68      665.95     16.91 o
   8   0   0     1412.59     1364.34     66.98 o
   9   0   0      216.67      203.96      9.63 o
  10   0   0        8.42        5.58      1.74 o
  11   0   0      399.02      368.84     11.06 o
  12   0   0     1328.08     1289.69     70.39 o
  13   0   0      214.17      207.31     10.77 o
  14   0   0       21.80       24.76      1.79 o
  15   0   0        6.99        8.30      1.54 o
  16   0   0        0.05        2.02      1.77 o
  17   0   0        0.31       -0.11      1.80 o
  18   0   0        0.72        1.23      1.90 o
   1   1   0      261.44      236.91     13.93 o
   2   1   0      108.42       90.15      3.01 o
   3   1   0      493.88      445.30      9.92 o
   4   1   0      261.11      236.51      4.34 o
   5   1   0       91.14       94.70      2.21 o
   6   1   0       26.38       24.10      1.32 o
   7   1   0      195.64      183.07      4.11 o
   8   1   0       52.72       52.17      2.12 o
   9   1   0        0.83        3.44      1.08 o
  10   1   0       26.46       27.40      1.27 o
  11   1   0      116.53      109.48      4.28 o
  12   1   0      937.62      920.75     30.89 o
  13   1   0      407.01      414.31     11.78 o
  14   1   0        0.21        2.50      1.12 o
  15   1   0        0.09       -0.12      1.21 o
  16   1   0        0.12       -0.50      1.23 o
  17   1   0        0.59        1.26      1.27 o
  18   1   0        2.56        3.00      1.30 o
   0   2   0       42.63      110.56      4.00 o
   1   2   0        3.95        2.82      1.52 o
   2   2   0       17.01       15.19      1.56 o
   3   2   0      151.46      136.81      6.24 o
   4   2   0       54.72       52.24      1.58 o
   5   2   0       60.11       54.73      2.13 o
   6   2   0        3.40        5.76      1.12 o
   7   2   0        6.45        8.23      1.10 o
   8   2   0       30.31       30.05      1.25 o
   9   2   0        9.03        8.78      1.10 o
  10   2   0        0.37        0.59      1.12 o
  11   2   0        0.39        1.22      1.17 o
  12   2   0        9.77       13.08      1.43 o
  13   2   0        1.28        2.84      1.24 o
  14   2   0        3.99        5.76      1.19 o
  15   2   0        0.60        2.22      1.23 o
  16   2   0        0.46        2.55      1.30 o
  17   2   0        0.00        0.38      1.28 o
  18   2   0        0.21        0.64      1.33 o
   1   3   0       37.57       40.77      1.96 o
   2   3   0      408.03      398.57     14.59 o
   3   3   0     1637.92     1446.15     66.30 o
   4   3   0      166.52      160.81      5.63 o
   5   3   0       80.46       79.16      2.19 o
   6   3   0       12.48       11.96      1.16 o
   7   3   0       20.05       19.79      1.18 o
   8   3   0       21.94       22.78      1.13 o
   9   3   0        8.30        8.06      1.15 o
  10   3   0       29.74       28.70      1.18 o
  11   3   0      103.91       97.02      3.58 o
  12   3   0      900.57      911.74     22.30 o
  13   3   0      357.82      368.01      9.55 o
  14   3   0        3.49        4.74      1.30 o
  15   3   0        0.20        2.32      1.20 o
  16   3   0        0.07        1.46      1.23 o
  17   3   0        0.58        0.56      1.34 o
  18   3   0        2.62        3.08      1.42 o
   0   4   0   101214.51   103624.48   1401.19 o
   1   4   0     1087.56     1072.40     35.00 o
   2   4   0      955.54      915.76     25.94 o
   3   4   0      361.71      320.45     11.12 o
   4   4   0      173.60      158.05      5.09 o
   5   4   0       47.88       47.11      1.37 o
   6   4   0      315.74      271.53      6.90 o
   7   4   0      145.87      122.63      2.08 o
   8   4   0      856.60      787.13     21.90 o
   9   4   0      125.87      121.35      4.49 o
  10   4   0        3.73        3.82      1.11 o
  11   4   0      162.47      149.46      3.66 o
  12   4   0      813.33      792.92     18.41 o
  13   4   0      102.44       99.62      2.33 o
  14   4   0        3.55        3.66      1.18 o
  15   4   0        5.21        6.76      1.32 o
  16   4   0        0.92        2.36      1.22 o
  17   4   0        0.03        0.14      1.33 o
  18   4   0        0.05        1.02      1.41 o
   1   5   0      937.53      807.78     27.32 o
   2   5   0      105.44       93.67      2.44 o
   3   5   0        0.09        0.13      1.21 o
   4   5   0      224.81      220.92      7.00 o
   5   5   0        0.53        0.67      1.23 o
   6   5   0        1.25        2.11      1.28 o
   7   5   0       51.22       48.40      1.26 o
   8   5   0       46.98       43.11      1.26 o
   9   5   0       42.95       41.92      1.21 o
  10   5   0        1.64        3.04      1.22 o
  11   5   0       56.01       55.71      1.93 o
  12   5   0      303.35      309.38      6.16 o
  13   5   0      149.26      147.30      2.41 o
  14   5   0        1.20        1.39      1.21 o
  15   5   0        2.26        2.31      1.35 o
  16   5   0        0.01        1.26      1.28 o
  17   5   0        4.66        4.77      1.55 o
   0   6   0       28.52       21.65      2.01 o
   1   6   0        1.60        1.27      1.34 o
   2   6   0       10.26        7.83      1.37 o
   3   6   0      140.61      125.57      3.12 o
   4   6   0      208.38      191.52      7.07 o
   5   6   0       90.67       97.74      4.28 o
   6   6   0        9.17       10.86      1.24 o
   7   6   0       18.81       17.39      1.26 o
   8   6   0       63.13       55.85      1.30 o
   9   6   0       28.86       28.73      1.21 o
  10   6   0        0.04        1.77      1.15 o
  11   6   0        0.21        1.26      1.19 o
  12   6   0       26.37       25.10      1.30 o
  13   6   0        4.28        4.94      1.24 o
  14   6   0       11.13       10.13      1.21 o
  15   6   0        3.14        4.37      1.50 o
  16   6   0        1.30        2.40      1.45 o
  17   6   0        0.02        0.37      1.59 o
   1   7   0       43.79       48.19      2.25 o
   2   7   0        2.33        4.81      1.42 o
   3   7   0      513.84      462.25     17.80 o
   4   7   0       98.60       98.20      3.18 o
   5   7   0        1.37       -0.13      1.23 o
   6   7   0       37.16       39.90      1.36 o
   7   7   0        6.91        7.04      1.34 o
   8   7   0       83.92       82.07      1.91 o
   9   7   0        0.04        1.27      1.22 o
  10   7   0        5.13        7.01      1.21 o
  11   7   0       42.87       41.96      1.73 o
  12   7   0      287.71      294.39      4.62 o
  13   7   0      105.99      104.07      2.36 o
  14   7   0        2.03        2.66      1.31 o
  15   7   0        3.35        3.99      1.56 o
  16   7   0        2.26        2.76      1.88 o
  17   7   0        0.95        1.99      1.75 o
   0   8   0     7116.98     7029.61    372.10 o
   1   8   0       65.90       73.42      2.82 o
   2   8   0       52.97       51.62      2.08 o
   3   8   0      220.18      206.39      8.68 o
   4   8   0        0.08        2.29      1.30 o
   5   8   0        7.31        6.44      1.20 o
   6   8   0        2.47        1.50      1.24 o
   7   8   0        2.30        3.92      1.31 o
   8   8   0      233.57      227.75      3.72 o
   9   8   0       18.81       20.04      1.34 o
  10   8   0        0.00        1.12      1.26 o
  11   8   0        5.33        7.62      1.34 o
  12   8   0      195.56      189.49      3.26 o
  13   8   0        8.70        9.00      1.34 o
  14   8   0        2.45        4.67      1.25 o
  15   8   0        1.93        2.13      1.49 o
  16   8   0        2.28        3.72      1.57 o
   1   9   0      224.19      197.81      7.56 o
   2   9   0       55.60       51.01      2.07 o
   3   9   0        4.75        4.67      1.32 o
   4   9   0       88.60       89.54      4.39 o
   5   9   0       26.60       28.83      1.43 o
   6   9   0        1.31        2.89      1.23 o
   7   9   0        0.18       -0.17      1.29 o
   8   9   0        3.54        4.17      1.20 o
   9   9   0       29.39       31.11      1.31 o
  10   9   0        0.48        0.15      1.17 o
  11   9   0       17.74       21.32      1.89 o
  12   9   0       28.24       28.84      1.42 o
  13   9   0       25.09       23.00      1.46 o
  14   9   0        0.88        0.52      1.40 o
  15   9   0        2.25        2.80      1.53 o
   0  10   0        4.46        4.87      1.97 o
   1  10   0        2.60        2.04      1.21 o
   2  10   0        6.10        7.11      1.40 o
   3  10   0        6.88        7.60      1.37 o
   4  10   0       69.53       71.07      2.68 o
   5  10   0       29.25       32.80      1.49 o
   6  10   0       13.17       14.24      1.36 o
   7  10   0        1.57        2.86      1.27 o
   8  10   0       18.66       17.24      1.26 o
   9  10   0       10.44       11.67      1.33 o
  10  10   0        1.18        1.56      1.28 o
  11  10   0        4.48        5.76      1.26 o
  12  10   0        4.44        4.78      1.29 o
  13  10   0        2.41        5.48      1.36 o
  14  10   0        2.28        3.36      1.36 o
  15  10   0        2.08        4.16      1.57 o
   1  11   0       37.07       33.78      2.02 o
   2  11   0        9.72        8.02      1.34 o
   3  11   0       68.15       70.37      3.84 o
   4  11   0       29.97       35.06      1.88 o
   5  11   0       13.39       14.36      1.37 o
   6  11   0       10.94       10.07      1.36 o
   7  11   0        4.59        5.39      1.36 o
   8  11   0       34.56       33.44      1.32 o
   9  11   0        2.54        5.30      1.23 o
  10  11   0        0.09       -0.13      1.29 o
  11  11   0        7.55        8.97      1.29 o
  12  11   0       35.92       36.80      2.30 o
  13  11   0       13.26       11.54      1.43 o
  14  11   0        0.07        2.09      1.47 o
   0  12   0      311.16      305.05     26.29 o
   1  12   0        0.76        0.94      1.31 o
   2  12   0        1.50        1.13      1.23 o
   3  12   0       45.74       49.61      2.17 o
   4  12   0        4.76        4.42      1.35 o
   5  12   0        0.17        2.41      1.27 o
   6  12   0        4.26        5.50      1.35 o
   7  12   0        0.11        0.70      1.48 o
   8  12   0       31.70       35.15      1.81 o
   9  12   0        0.99        2.86      1.51 o
  10  12   0        0.61        1.17      1.40 o
  11  12   0        1.38        1.89      1.35 o
  12  12   0       20.53       20.90      2.20 o
  13  12   0        0.05        0.93      1.38 o
   1  13   0       14.51       12.15      1.32 o
   2  13   0        5.43        8.50      1.29 o
   3  13   0        0.68        0.41      1.34 o
   4  13   0       11.19       11.98      1.42 o
   5  13   0       17.76       17.50      1.37 o
   6  13   0        0.77        1.07      1.43 o
   7  13   0        5.71        4.87      1.67 o
   8  13   0        0.09        2.36      1.37 o
   9  13   0        4.06        5.33      1.54 o
  10  13   0        0.01        0.35      1.59 o
  11  13   0        4.64        5.93      1.57 o
  12  13   0        0.55        1.19      1.77 o
   0  14   0        0.03        1.84      1.65 o
   1  14   0        2.04        2.00      1.28 o
   2  14   0        7.43        5.82      1.31 o
   3  14   0        0.80        1.20      1.26 o
   4  14   0       10.61       12.86      1.50 o
   5  14   0        2.28        4.41      1.52 o
   6  14   0        8.33        8.16      1.52 o
   7  14   0        0.08        1.27      1.46 o
   8  14   0        1.39        1.81      1.39 o
   9  14   0        0.68        0.13      1.59 o
  10  14   0        1.23        1.85      1.54 o
   1  15   0        8.97        7.69      1.27 o
   2  15   0        4.88        6.45      1.28 o
   3  15   0        5.78        5.60      1.38 o
   4  15   0        4.69        5.87      1.33 o
   5  15   0        4.99        5.85      1.50 o
   6  15   0        1.71        2.63      1.44 o
   7  15   0        0.93        2.41      1.51 o
   8  15   0        5.88        5.12      1.55 o
   9  15   0        1.51        1.35      1.63 o
   0  16   0       10.40        8.37      1.87 o
   1  16   0        0.01        1.91      1.49 o
   2  16   0        0.18        1.49      1.41 o
   3  16   0        3.41        4.26      1.41 o
   4  16   0        1.37        3.28      1.47 o
   5  16   0        1.04        2.92      1.43 o
   6  16   0        2.11        2.66      1.59 o
   7  16   0        0.17        1.44      1.74 o
   1  17   0        0.07        1.76      1.59 o
   2  17   0        0.06        0.69      1.54 o
   3  17   0        0.07        0.26      1.54 o
 -18   1   1        1.82        2.77      1.31 o
 -17   1   1        4.17        4.91      1.40 o
 -16   1   1        9.19       11.22      1.31 o
 -15   1   1        3.88        4.76      1.20 o
 -14   1   1       51.04       46.89      1.55 o
 -13   1   1       50.62       48.24      1.19 o
 -12   1   1      266.32      256.49      1.85 o
 -11   1   1       32.02       32.49      1.10 o
 -10   1   1      175.78      165.91      2.35 o
  -9   1   1      320.59      318.80      5.59 o
  -8   1   1      274.14      263.80      6.39 o
  -7   1   1      567.71      654.12     16.05 o
  -6   1   1      102.97      104.08      2.78 o
  -5   1   1        0.00        0.94      1.11 o
  -4   1   1      427.45      462.51      8.96 o
  -3   1   1      799.02      785.57     10.35 o
  -2   1   1     3749.14     3781.22     33.19 o
  -1   1   1     1851.31     1861.60      8.89 o
   0   1   1      197.91      189.10      2.52 o
   1   1   1     4202.76     4444.00     16.56 o
   2   1   1     1891.21     1947.12     25.74 o
   3   1   1       33.16       33.04      1.70 o
   4   1   1      726.89      700.46     12.75 o
   5   1   1        2.82        3.74      1.33 o
   6   1   1     1580.23     1634.19     31.55 o
   7   1   1      117.97      108.18      2.86 o
   8   1   1      185.82      202.07      5.58 o
   9   1   1      101.51       99.55      3.09 o
  10   1   1       86.87       99.23      3.63 o
  11   1   1      100.59       94.96      3.85 o
  12   1   1        0.08       -0.27      1.15 o
  13   1   1      283.76      283.02     11.24 o
  14   1   1       89.51       88.61      3.45 o
  15   1   1        1.95        3.29      1.17 o
  16   1   1        1.61        2.22      1.21 o
  17   1   1       10.52       10.48      1.32 o
  18   1   1        0.49        1.00      1.37 o
 -18   2   1        0.05        1.49      1.39 o
 -17   2   1        7.25        8.90      1.38 o
 -16   2   1        7.88       10.22      1.32 o
 -15   2   1        4.08        5.97      1.21 o
 -14   2   1        3.57        3.76      1.10 o
 -13   2   1      157.02      158.97      1.94 o
 -12   2   1      752.94      764.78     11.06 o
 -11   2   1      459.14      434.21      7.34 o
 -10   2   1       24.55       24.57      1.18 o
  -9   2   1        0.15        1.37      1.04 o
  -8   2   1      797.02      775.60     14.85 o
  -7   2   1      167.63      193.03      3.03 o
  -6   2   1      873.03      868.71     18.21 o
  -5   2   1     2486.39     2479.52     65.04 o
  -4   2   1     1731.85     1624.69     42.74 o
  -3   2   1      114.16       99.40      2.34 o
  -2   2   1     1594.77     1546.19     20.75 o
  -1   2   1     3593.78     3748.41     18.20 o
   0   2   1     3849.53     3956.22     24.76 o
   1   2   1    15905.68    15758.50    210.27 o
   2   2   1    12218.76    12005.80    189.15 o
   3   2   1     1712.93     1560.84     25.09 o
   4   2   1     2583.09     2504.66     51.97 o
   5   2   1     1031.93      977.57     22.62 o
   6   2   1      234.65      274.33      6.08 o
   7   2   1      874.21      914.67     23.08 o
   8   2   1      195.12      209.50      4.55 o
   9   2   1       14.78       10.93      1.21 o
  10   2   1      180.26      161.44      4.49 o
  11   2   1        3.01        5.39      1.16 o
  12   2   1       25.72       21.73      1.19 o
  13   2   1       63.22       68.31      3.68 o
  14   2   1      130.29      123.41      6.58 o
  15   2   1        7.78        6.39      1.20 o
  16   2   1        1.29        2.20      1.18 o
  17   2   1        0.44        1.89      1.25 o
  18   2   1       23.65       25.23      1.42 o
 -18   3   1        1.21        3.41      1.46 o
 -17   3   1        1.22        1.54      1.40 o
 -16   3   1        7.04        9.73      1.37 o
 -15   3   1        4.24        5.81      1.22 o
 -14   3   1       60.08       57.61      1.27 o
 -13   3   1        3.40        3.65      1.09 o
 -12   3   1       95.60       91.53      1.42 o
 -11   3   1        5.30        7.52      1.24 o
 -10   3   1      345.39      326.18      6.51 o
  -9   3   1       32.59       33.07      1.27 o
  -8   3   1      345.72      351.02      9.15 o
  -7   3   1      536.03      588.88     12.46 o
  -6   3   1       28.45       31.12      1.22 o
  -5   3   1      159.99      164.29      4.70 o
  -4   3   1      569.69      569.88     17.49 o
  -3   3   1      493.84      473.63     11.15 o
  -2   3   1     2391.11     2315.02     37.34 o
  -1   3   1     1756.03     1634.73     29.59 o
   0   3   1      579.80      549.78      6.88 o
   1   3   1     6149.43     5963.62    107.34 o
   2   3   1       87.01       88.11      1.75 o
   3   3   1        9.14       10.86      1.48 o
   4   3   1      127.03      114.38      3.35 o
   5   3   1      251.73      277.69      8.12 o
   6   3   1      739.38      747.71     19.09 o
   7   3   1      327.15      327.12      9.45 o
   8   3   1      347.48      348.48     10.15 o
   9   3   1       97.28       87.56      2.37 o
  10   3   1       89.76       95.19      2.80 o
  11   3   1       58.30       59.38      1.71 o
  12   3   1      102.18       99.16      3.89 o
  13   3   1       98.74      102.58      4.67 o
  14   3   1       88.73       94.51      2.94 o
  15   3   1        7.02        6.49      1.19 o
  16   3   1        9.10       10.68      1.23 o
  17   3   1        6.02        4.46      1.32 o
  18   3   1        1.31        2.06      1.34 o
 -18   4   1        1.94        3.21      1.54 o
 -17   4   1        0.10        1.25      1.37 o
 -16   4   1        0.12        1.65      1.25 o
 -15   4   1        0.03        2.47      1.23 o
 -14   4   1        9.95        8.13      1.19 o
 -13   4   1       45.21       46.33      1.36 o
 -12   4   1       36.48       38.48      1.30 o
 -11   4   1      113.79      109.25      2.04 o
 -10   4   1       76.07       78.19      1.67 o
  -9   4   1        0.80        2.01      1.31 o
  -8   4   1       11.10       13.11      1.23 o
  -7   4   1       28.44       30.74      1.26 o
  -6   4   1      116.09      118.26      4.30 o
  -5   4   1        7.34        8.45      1.22 o
  -4   4   1       21.75       20.85      1.25 o
  -3   4   1       31.48       32.52      1.33 o
  -2   4   1        9.08        8.64      1.54 o
  -1   4   1     1647.67     1483.76     42.01 o
   0   4   1     6205.88     5767.44    170.60 o
   1   4   1       67.15       68.62      1.85 o
   2   4   1      976.66      903.28     19.03 o
   3   4   1      951.06      921.61     18.69 o
   4   4   1      260.51      246.02      6.15 o
   5   4   1       16.88       16.67      1.20 o
   6   4   1        0.37        2.07      1.23 o
   7   4   1       52.29       56.01      1.96 o
   8   4   1       20.14       17.70      1.43 o
   9   4   1        4.69        6.20      1.09 o
  10   4   1        1.48        1.89      1.15 o
  11   4   1        7.03        6.69      1.15 o
  12   4   1        8.76        9.34      1.18 o
  13   4   1        6.39        6.94      1.29 o
  14   4   1        3.61        5.41      1.29 o
  15   4   1        0.03        1.33      1.16 o
  16   4   1        5.77        5.91      1.27 o
  17   4   1        6.99        7.27      1.45 o
  18   4   1        0.04        1.41      1.42 o
 -17   5   1        2.78        4.75      1.78 o
 -16   5   1        4.88        5.68      1.30 o
 -15   5   1        5.12        6.59      1.31 o
 -14   5   1        5.24        4.41      1.21 o
 -13   5   1       71.04       75.21      1.43 o
 -12   5   1      194.27      199.46      6.23 o
 -11   5   1       32.26       29.54      1.37 o
 -10   5   1       25.31       27.13      1.79 o
  -9   5   1      276.23      277.48      7.47 o
  -8   5   1       54.71       48.01      1.35 o
  -7   5   1      101.91      117.17      3.46 o
  -6   5   1      247.17      257.76      9.02 o
  -5   5   1      151.98      145.82      4.64 o
  -4   5   1       85.64       91.85      2.12 o
  -3   5   1       51.14       45.74      1.44 o
  -2   5   1      512.18      458.02     14.88 o
  -1   5   1     1033.71      911.54     36.13 o
   0   5   1      755.58      699.87     19.09 o
   1   5   1      822.50      806.96     20.85 o
   2   5   1     1119.19      991.17     26.63 o
   3   5   1        0.14        0.12      1.18 o
   4   5   1      450.12      434.16     10.46 o
   5   5   1       20.64       17.19      1.20 o
   6   5   1      770.43      808.04     26.70 o
   7   5   1        1.65        4.19      1.18 o
   8   5   1        3.97        5.99      1.25 o
   9   5   1        2.93        3.78      1.31 o
  10   5   1       40.50       41.11      1.26 o
  11   5   1       46.69       43.12      2.00 o
  12   5   1       56.41       58.03      2.41 o
  13   5   1      240.49      238.89      7.80 o
  14   5   1       37.53       36.87      3.03 o
  15   5   1       11.27       12.18      1.29 o
  16   5   1        0.14        0.54      1.27 o
  17   5   1        5.45        5.51      1.43 o
 -17   6   1        4.19        4.13      1.38 o
 -16   6   1        0.36        2.84      1.42 o
 -15   6   1        4.70        6.47      1.28 o
 -14   6   1        3.92        4.24      1.20 o
 -13   6   1       77.00       80.24      3.29 o
 -12   6   1      367.16      358.13      4.54 o
 -11   6   1      255.29      273.65      6.35 o
 -10   6   1        8.76        9.78      1.19 o
  -9   6   1        0.05        2.37      1.14 o
  -8   6   1       89.27       79.25      3.13 o
  -7   6   1       70.70       75.55      2.32 o
  -6   6   1      161.61      157.76      4.05 o
  -5   6   1      696.10      667.67     20.40 o
  -4   6   1      234.31      221.17      7.50 o
  -3   6   1       46.07       46.33      1.52 o
  -2   6   1        0.01        0.96      1.27 o
  -1   6   1      908.54      878.73     28.05 o
   0   6   1     1034.23      941.20     31.84 o
   1   6   1     3033.71     2896.31     78.06 o
   2   6   1     2161.51     1963.15     53.95 o
   3   6   1       69.36       63.09      1.76 o
   4   6   1      476.48      436.70     11.71 o
   5   6   1      206.08      214.57      6.04 o
   6   6   1       27.51       30.08      1.24 o
   7   6   1      277.18      274.87      7.84 o
   8   6   1       42.52       44.49      1.31 o
   9   6   1        0.05        1.00      1.30 o
  10   6   1       44.19       43.34      1.46 o
  11   6   1        4.50        6.10      1.20 o
  12   6   1        0.00        0.74      1.21 o
  13   6   1       23.90       29.16      1.37 o
  14   6   1       19.25       18.63      1.32 o
  15   6   1        1.52       -0.31      1.42 o
  16   6   1        0.51        1.02      1.42 o
  17   6   1        0.02       -0.58      1.48 o
 -16   7   1        2.63        4.67      1.34 o
 -15   7   1        2.14        2.88      1.30 o
 -14   7   1       19.07       17.28      1.31 o
 -13   7   1        1.56        4.28      1.27 o
 -12   7   1        6.88        7.09      1.27 o
 -11   7   1        0.04        2.42      1.26 o
 -10   7   1      159.60      149.01      3.76 o
  -9   7   1        7.38        9.92      1.49 o
  -8   7   1       82.59       85.89      2.63 o
  -7   7   1      125.75      128.28      4.41 o
  -6   7   1        3.67        3.29      1.21 o
  -5   7   1       90.53      102.12      1.84 o
  -4   7   1      177.69      176.39      4.47 o
  -3   7   1       10.73       10.80      1.25 o
  -2   7   1      276.53      270.61     10.44 o
  -1   7   1      548.35      506.95     14.85 o
   0   7   1      400.01      356.10     10.35 o
   1   7   1     1224.48     1115.48     34.64 o
   2   7   1       37.14       37.30      1.57 o
   3   7   1        0.01        1.71      1.19 o
   4   7   1        0.21        0.21      1.18 o
   5   7   1      256.16      260.66      6.83 o
   6   7   1      107.64      123.94      4.09 o
   7   7   1      126.77      130.84      3.16 o
   8   7   1       91.42       85.40      2.37 o
   9   7   1       22.18       22.24      1.25 o
  10   7   1       55.53       57.36      1.36 o
  11   7   1       12.79       11.53      1.27 o
  12   7   1      141.37      139.76      4.28 o
  13   7   1        7.64        8.66      1.40 o
  14   7   1       36.48       36.49      1.56 o
  15   7   1       13.97       12.62      1.38 o
  16   7   1        8.80        8.94      1.44 o
 -16   8   1        0.65        2.23      1.37 o
 -15   8   1        0.05        1.22      1.39 o
 -14   8   1        4.93        5.14      1.34 o
 -13   8   1       37.87       36.21      1.38 o
 -12   8   1       45.26       47.78      1.38 o
 -11   8   1       81.48       80.00      2.17 o
 -10   8   1       59.08       59.68      1.92 o
  -9   8   1        0.17        2.29      1.32 o
  -8   8   1        3.00        3.76      1.29 o
  -7   8   1        6.24        9.05      1.31 o
  -6   8   1       99.59      103.13      2.27 o
  -5   8   1        1.85        3.53      1.27 o
  -4   8   1       15.31       14.86      1.32 o
  -3   8   1       16.85       16.86      1.30 o
  -2   8   1       31.09       31.22      1.41 o
  -1   8   1      870.62      815.50     32.64 o
   0   8   1     2034.23     1967.49     60.62 o
   1   8   1       18.33       22.89      1.51 o
   2   8   1      284.65      262.66      8.38 o
   3   8   1      270.83      271.26      7.22 o
   4   8   1      120.23      111.02      3.02 o
   5   8   1        8.32        8.81      1.17 o
   6   8   1        0.09        1.06      1.15 o
   7   8   1        7.14        7.91      1.18 o
   8   8   1        8.92       10.40      1.32 o
   9   8   1        3.75        5.17      1.25 o
  10   8   1        1.77        2.20      1.26 o
  11   8   1       17.34       17.41      1.26 o
  12   8   1       15.91       16.78      1.47 o
  13   8   1        4.69        5.73      1.34 o
  14   8   1        1.32        2.29      1.42 o
  15   8   1        0.00       -0.20      1.37 o
  16   8   1        3.82        5.61      1.55 o
 -15   9   1        5.28        5.37      1.32 o
 -14   9   1        3.09        6.06      1.42 o
 -13   9   1       31.80       33.70      1.50 o
 -12   9   1       44.22       50.78      1.37 o
 -11   9   1       11.36       12.05      1.23 o
 -10   9   1        2.89        3.76      1.36 o
  -9   9   1       49.53       55.67      1.44 o
  -8   9   1        4.01        3.63      1.30 o
  -7   9   1        6.43        5.97      1.48 o
  -6   9   1       68.39       69.76      1.88 o
  -5   9   1       57.88       55.58      1.83 o
  -4   9   1       18.54       22.55      1.30 o
  -3   9   1       15.14       14.56      1.28 o
  -2   9   1        2.68        6.89      1.94 o
  -1   9   1      421.98      392.42     17.13 o
   0   9   1      197.61      183.29      7.01 o
   1   9   1      260.01      245.65      7.80 o
   2   9   1       87.55       83.31      2.65 o
   3   9   1        3.66        1.46      1.26 o
   4   9   1       52.75       53.90      1.33 o
   5   9   1        2.13        2.12      1.21 o
   6   9   1      178.64      180.62      5.89 o
   7   9   1       11.45       12.72      1.28 o
   8   9   1        1.38        2.70      1.19 o
   9   9   1       12.26       13.58      1.24 o
  10   9   1       17.82       18.06      1.25 o
  11   9   1        6.96        7.59      1.40 o
  12   9   1       44.18       46.58      1.45 o
  13   9   1       77.68       72.83      2.45 o
  14   9   1        7.04        6.23      1.46 o
  15   9   1        3.82        2.21      1.60 o
 -15  10   1        3.44        3.78      1.41 o
 -14  10   1        2.36        2.54      1.46 o
 -13  10   1       20.27       20.87      1.73 o
 -12  10   1       85.74       80.86      1.98 o
 -11  10   1       70.02       75.30      1.74 o
 -10  10   1        2.17        1.82      1.22 o
  -9  10   1        0.62        0.66      1.23 o
  -8  10   1        0.21        2.46      1.47 o
  -7  10   1       28.32       29.61      1.91 o
  -6  10   1       10.12       13.79      1.35 o
  -5  10   1       79.98       77.83      2.67 o
  -4  10   1       14.85       15.47      1.27 o
  -3  10   1       35.12       38.03      2.26 o
  -2  10   1       39.49       41.89      1.82 o
  -1  10   1       35.56       35.95      1.64 o
   0  10   1      128.26      117.93      4.50 o
   1  10   1      261.84      233.01      6.82 o
   2  10   1      161.53      149.72      3.20 o
   3  10   1        0.81        0.95      1.27 o
   4  10   1       28.09       28.28      1.43 o
   5  10   1        6.24        6.94      1.23 o
   6  10   1        5.68        5.10      1.24 o
   7  10   1       43.24       47.10      1.32 o
   8  10   1        7.22        7.58      1.26 o
   9  10   1        4.38        4.43      1.24 o
  10  10   1        3.45        4.55      1.23 o
  11  10   1       11.81       11.43      1.35 o
  12  10   1        9.29        9.34      1.43 o
  13  10   1        4.11        4.94      1.52 o
  14  10   1        0.04        0.72      1.53 o
  15  10   1        0.11       -0.31      1.62 o
 -14  11   1        2.10        4.58      1.50 o
 -13  11   1        1.31        0.99      1.44 o
 -12  11   1        0.16        0.66      1.41 o
 -11  11   1        0.04        3.41      1.37 o
 -10  11   1       20.95       21.15      1.61 o
  -9  11   1        3.67        7.21      1.59 o
  -8  11   1        2.71        4.19      1.47 o
  -7  11   1       25.75       26.64      1.49 o
  -6  11   1        2.63        2.62      1.30 o
  -5  11   1       14.89       15.66      1.33 o
  -4  11   1       28.08       28.98      1.37 o
  -3  11   1        2.90        3.99      1.21 o
  -2  11   1       28.70       30.52      1.65 o
  -1  11   1       69.96       66.92      2.53 o
   0  11   1       84.80       79.90      3.26 o
   1  11   1      109.56      112.18      6.75 o
   2  11   1       12.69       12.71      1.38 o
   3  11   1        0.01        0.55      1.41 o
   4  11   1        0.00        1.33      1.28 o
   5  11   1       40.58       38.90      2.13 o
   6  11   1       14.05       14.12      1.33 o
   7  11   1       15.65       15.67      1.27 o
   8  11   1        9.76       10.15      1.22 o
   9  11   1        0.95        1.09      1.31 o
  10  11   1       17.47       18.12      1.42 o
  11  11   1        2.21        1.39      1.41 o
  12  11   1       47.00       43.40      1.70 o
  13  11   1        0.00        0.60      1.47 o
  14  11   1        5.73        6.09      1.56 o
 -13  12   1        7.25        6.90      1.59 o
 -12  12   1       16.06       15.99      1.70 o
 -11  12   1        7.89        8.48      1.64 o
 -10  12   1        8.05        8.78      1.57 o
  -9  12   1        0.22       -0.07      1.54 o
  -8  12   1        0.00       -1.56      1.42 o
  -7  12   1        0.34        0.16      1.53 o
  -6  12   1       21.10       24.46      1.44 o
  -5  12   1        3.25        4.02      1.29 o
  -4  12   1        2.01        1.46      1.19 o
  -3  12   1        9.98       10.67      1.19 o
  -2  12   1       11.96       14.74      1.30 o
  -1  12   1      158.24      158.37      7.13 o
   0  12   1      275.72      287.23     12.46 o
   1  12   1        1.13        1.56      1.26 o
   2  12   1       19.95       19.36      1.44 o
   3  12   1       14.84       15.07      1.37 o
   4  12   1        3.85        3.76      1.35 o
   5  12   1        1.60        2.78      1.34 o
   6  12   1        0.66        2.31      1.35 o
   7  12   1        0.17        0.28      1.35 o
   8  12   1        0.21        1.24      1.37 o
   9  12   1        0.03        0.56      1.30 o
  10  12   1        0.26        0.76      1.49 o
  11  12   1       14.59       13.86      1.41 o
  12  12   1        8.46        8.43      1.59 o
  13  12   1        0.19        0.41      1.59 o
 -12  13   1        4.06        3.96      1.71 o
 -11  13   1        1.53        1.58      1.58 o
 -10  13   1        1.13        1.41      1.63 o
  -9  13   1        1.39        2.51      1.49 o
  -8  13   1        0.20       -1.03      1.56 o
  -7  13   1        0.26        1.05      1.45 o
  -6  13   1       12.09       10.93      1.35 o
  -5  13   1        4.92        5.28      1.32 o
  -4  13   1       11.94       12.11      1.26 o
  -3  13   1       19.22       18.80      1.30 o
  -2  13   1        7.29        7.63      1.29 o
  -1  13   1       98.89       97.60      5.14 o
   0  13   1       30.37       29.64      1.39 o
   1  13   1       53.35       54.17      2.79 o
   2  13   1        1.37        1.09      1.35 o
   3  13   1        1.31        2.00      1.33 o
   4  13   1        1.01        0.94      1.47 o
   5  13   1        0.37        0.82      1.41 o
   6  13   1       19.22       17.31      1.41 o
   7  13   1        2.48        1.75      1.52 o
   8  13   1        0.90        4.11      1.44 o
   9  13   1        9.19       10.30      1.52 o
  10  13   1        6.68        4.50      1.39 o
  11  13   1        0.44        0.03      1.48 o
  12  13   1       10.06        7.81      1.71 o
 -10  14   1        1.00        2.19      1.57 o
  -9  14   1        0.44        0.51      1.66 o
  -8  14   1        0.64        2.29      1.60 o
  -7  14   1        3.75        4.66      1.46 o
  -6  14   1        0.00        0.27      1.36 o
  -5  14   1        3.89        5.69      1.34 o
  -4  14   1        0.62        0.97      1.35 o
  -3  14   1        9.49        9.55      1.43 o
  -2  14   1        9.10       13.13      1.43 o
  -1  14   1        0.06        1.40      1.35 o
   0  14   1       20.18       17.73      1.34 o
   1  14   1       19.80       18.12      1.44 o
   2  14   1        4.32        5.94      1.29 o
   3  14   1        0.51        0.56      1.44 o
   4  14   1        0.21        1.51      1.44 o
   5  14   1        0.01        0.57      1.39 o
   6  14   1        3.38        3.92      1.39 o
   7  14   1        5.61        6.15      1.67 o
   8  14   1        1.85        1.35      1.54 o
   9  14   1        2.96        2.92      1.75 o
  10  14   1        0.12        0.93      1.73 o
  -9  15   1        0.02        2.56      1.83 o
  -8  15   1        0.26        3.91      1.68 o
  -7  15   1        4.01        4.23      1.63 o
  -6  15   1        2.42        2.24      1.43 o
  -5  15   1        1.32        2.99      1.48 o
  -4  15   1        4.08        3.98      1.51 o
  -3  15   1        1.72        2.77      1.42 o
  -2  15   1        2.97        2.63      1.35 o
  -1  15   1        2.71        2.72      1.36 o
   0  15   1        9.67        9.09      1.43 o
   1  15   1        1.72        3.23      1.45 o
   2  15   1        0.01        1.30      1.32 o
   3  15   1        0.00        0.54      1.36 o
   4  15   1        1.18        1.94      1.37 o
   5  15   1        1.60        2.98      1.45 o
   6  15   1        0.71        1.00      1.49 o
   7  15   1        1.24        0.57      1.93 o
   8  15   1        0.83        0.80      1.81 o
   9  15   1        0.07       -0.24      1.85 o
  -6  16   1        2.67        2.35      1.66 o
  -5  16   1        1.37        1.23      1.55 o
  -4  16   1        0.12        0.74      1.44 o
  -3  16   1        2.37        3.83      1.49 o
  -2  16   1        2.83        4.28      1.48 o
  -1  16   1       19.38       14.70      1.52 o
   0  16   1       23.12       19.62      1.44 o
   1  16   1        0.25        1.28      1.41 o
   2  16   1        0.02        2.19      1.40 o
   3  16   1        0.09       -0.68      1.44 o
   4  16   1        0.32        1.58      1.45 o
   5  16   1        0.04        1.15      1.79 o
   6  16   1        0.23        1.09      1.74 o
  -2  17   1        2.46        3.21      1.51 o
  -1  17   1       11.80       10.84      1.55 o
   0  17   1        3.51        3.14      1.52 o
   1  17   1        8.61        7.85      1.55 o
   2  17   1        0.04        0.78      1.56 o
 -18   0   2       51.14       66.05      2.33 o
 -17   0   2        2.07        1.59      1.85 o
 -16   0   2        1.65        1.71      1.92 o
 -15   0   2        1.06        2.90      1.47 o
 -14   0   2       95.49       89.84      3.12 o
 -13   0   2        1.39        2.26      1.45 o
 -12   0   2       27.29       25.66      1.48 o
 -11   0   2        0.12        0.58      1.51 o
 -10   0   2        3.23        4.31      1.39 o
  -9   0   2        8.69        9.31      1.36 o
  -8   0   2        5.41        9.19      1.46 o
  -7   0   2      124.73      116.50      3.55 o
  -6   0   2      113.17       94.48      2.22 o
  -5   0   2      295.89      279.59      4.79 o
  -4   0   2      715.38      754.59     12.67 o
  -3   0   2      140.03      147.78      2.28 o
  -2   0   2     1333.54     1321.52     16.28 o
  -1   0   2     2358.90     2431.04     10.86 o
   0   0   2     1051.11     1156.57      5.60 o
   1   0   2      118.70      107.04      2.44 o
   2   0   2     1648.77     1625.87      7.84 o
   3   0   2        0.05        0.06      1.94 o
   4   0   2      366.95      362.46      3.09 o
   5   0   2       66.93       72.35      2.13 o
   6   0   2     1599.81     1716.11     38.96 o
   7   0   2     2778.09     3256.93    117.39 o
   8   0   2      433.07      422.99     26.02 o
   9   0   2       19.45       17.22      1.75 o
  10   0   2       22.02       21.26      1.53 o
  11   0   2       12.65       10.33      1.58 o
  12   0   2       10.83        7.75      1.60 o
  13   0   2       29.74       25.14      2.47 o
  14   0   2       72.53       66.51      5.68 o
  15   0   2        2.72        0.84      1.65 o
  16   0   2        3.03        6.19      1.96 o
  17   0   2       27.13       28.88      1.97 o
  18   0   2        0.01       -0.33      1.98 o
 -18   1   2       11.87       16.25      1.49 o
 -17   1   2        2.30        3.50      1.34 o
 -16   1   2        0.89        2.62      1.16 o
 -15   1   2       10.98       12.28      1.23 o
 -14   1   2        1.00        2.75      1.06 o
 -13   1   2       27.82       26.87      1.05 o
 -12   1   2        0.00        2.24      1.02 o
 -11   1   2       12.60       14.47      1.01 o
 -10   1   2        3.03        3.04      0.95 o
  -9   1   2       15.11       16.31      1.01 o
  -8   1   2        0.44        1.16      0.96 o
  -7   1   2        9.08        9.21      1.00 o
  -6   1   2     4404.73     4926.59     88.53 o
  -5   1   2     1670.22     1790.82     16.32 o
  -4   1   2       85.52       91.09      1.17 o
  -3   1   2        3.69        4.12      0.93 o
  -2   1   2      225.11      218.19      1.68 o
  -1   1   2        0.01        3.39      2.01 o
   0   1   2     1650.70     1604.06      6.80 o
   1   1   2       19.12       16.19      1.37 o
   2   1   2       20.85       18.36      1.42 o
   3   1   2        7.81        9.35      1.39 o
   4   1   2        8.17        6.97      1.31 o
   5   1   2      584.51      605.72      4.73 o
   6   1   2      876.89      953.84     14.18 o
   7   1   2      584.24      636.86     10.49 o
   8   1   2        2.96        4.29      1.19 o
   9   1   2        3.12        3.94      1.22 o
  10   1   2       35.84       37.06      1.79 o
  11   1   2       24.27       24.23      1.22 o
  12   1   2      106.04      102.35      3.98 o
  13   1   2        1.96        2.56      1.09 o
  14   1   2        6.08        5.40      1.14 o
  15   1   2        3.86        5.03      1.14 o
  16   1   2        0.74        1.58      1.28 o
  17   1   2        0.35        1.94      1.32 o
  18   1   2        2.13        3.12      1.41 o
 -18   2   2        0.18        1.82      1.45 o
 -17   2   2        0.00        1.69      1.20 o
 -16   2   2        0.34        0.80      1.19 o
 -15   2   2        0.01        0.99      1.17 o
 -14   2   2        0.74        1.25      1.07 o
 -13   2   2        5.22        5.10      1.04 o
 -12   2   2       17.43       16.48      1.02 o
 -11   2   2        5.78        6.32      1.01 o
 -10   2   2        0.27        1.63      1.03 o
  -9   2   2       21.91       21.29      1.06 o
  -8   2   2       12.05       14.77      1.04 o
  -7   2   2        3.51        3.61      1.00 o
  -6   2   2       25.12       33.63      1.18 o
  -5   2   2       42.21       44.38      1.08 o
  -4   2   2       14.39       15.02      0.99 o
  -3   2   2        3.31        3.20      1.00 o
  -2   2   2      263.19      257.71      3.67 o
  -1   2   2       10.26       12.15      1.33 o
   0   2   2      351.56      355.49      2.31 o
   1   2   2      602.98      613.99      3.69 o
   2   2   2      244.86      252.52      2.23 o
   3   2   2        8.77       11.84      1.46 o
   4   2   2       16.52       15.26      1.28 o
   5   2   2        1.35        1.62      1.13 o
   6   2   2       34.01       33.25      1.51 o
   7   2   2        7.88        6.76      1.17 o
   8   2   2       10.85        9.61      1.12 o
   9   2   2        0.78        2.65      1.16 o
  10   2   2        5.02        5.65      1.14 o
  11   2   2        2.03        0.08      1.06 o
  12   2   2        0.17        2.80      1.11 o
  13   2   2        0.30        2.26      1.18 o
  14   2   2        4.39        4.46      1.11 o
  15   2   2        5.15        4.14      1.32 o
  16   2   2        0.10        1.85      1.22 o
  17   2   2        0.63       -0.65      1.29 o
 -17   3   2        1.54        2.64      1.29 o
 -16   3   2        0.08       -0.26      1.27 o
 -15   3   2        2.29        4.23      1.16 o
 -14   3   2        8.07        9.83      1.18 o
 -13   3   2       67.92       64.73      1.26 o
 -12   3   2       17.88       16.95      1.08 o
 -11   3   2        1.93        3.13      1.00 o
 -10   3   2        7.07        8.00      1.05 o
  -9   3   2        8.16       10.07      1.01 o
  -8   3   2       18.12       19.32      1.03 o
  -7   3   2        0.56        1.64      1.09 o
  -6   3   2     2920.03     3158.01     62.79 o
  -5   3   2      642.85      699.97     11.54 o
  -4   3   2       28.51       30.95      1.14 o
  -3   3   2       39.54       38.56      1.17 o
  -2   3   2      443.29      410.90      2.43 o
  -1   3   2        9.09        7.55      1.24 o
   0   3   2      880.13      850.93      3.84 o
   1   3   2      248.24      256.76      2.11 o
   2   3   2       21.26       20.43      1.50 o
   3   3   2      130.68      141.80      1.75 o
   4   3   2       40.28       47.00      1.51 o
   5   3   2      547.14      530.85      9.14 o
   6   3   2      622.62      645.25     13.97 o
   7   3   2      361.95      371.85      8.57 o
   8   3   2        1.72        3.16      1.16 o
   9   3   2        0.02        1.25      1.12 o
  10   3   2        1.67        5.22      1.20 o
  11   3   2       14.88       14.42      1.17 o
  12   3   2       93.31       90.37      3.20 o
  13   3   2       42.97       39.97      1.30 o
  14   3   2        6.70        8.16      1.18 o
  15   3   2        2.36        3.27      1.26 o
  16   3   2        2.44        2.40      1.23 o
  17   3   2        0.13        0.48      1.34 o
 -17   4   2        1.11        2.57      1.35 o
 -16   4   2        1.04        1.48      1.24 o
 -15   4   2        1.57        1.26      1.30 o
 -14   4   2       50.10       48.47      1.34 o
 -13   4   2        5.01        4.58      1.62 o
 -12   4   2       19.48       20.03      1.33 o
 -11   4   2       11.81       11.44      1.24 o
 -10   4   2        5.20        7.45      1.22 o
  -9   4   2        0.79        2.35      1.11 o
  -8   4   2        0.11        1.08      1.04 o
  -7   4   2       28.36       28.33      1.21 o
  -6   4   2      131.13      124.90      2.49 o
  -5   4   2      315.75      322.12      6.27 o
  -4   4   2      285.98      299.20      6.04 o
  -3   4   2       74.50       66.93      1.29 o
  -2   4   2      547.46      570.52      6.14 o
  -1   4   2     1245.48     1205.79      5.71 o
   0   4   2      428.33      484.25      8.91 o
   1   4   2      236.41      222.34      4.10 o
   2   4   2      185.91      169.08      2.93 o
   3   4   2      157.46      152.74      4.42 o
   4   4   2      126.24      120.84      3.13 o
   5   4   2       49.94       55.48      1.61 o
   6   4   2      720.17      731.04     19.58 o
   7   4   2     1293.59     1411.09     27.37 o
   8   4   2      216.67      208.42      6.96 o
   9   4   2       14.15       16.02      2.10 o
  10   4   2       13.76       15.49      1.32 o
  11   4   2        7.52        9.25      1.26 o
  12   4   2       17.97       13.63      1.15 o
  13   4   2       15.55       15.42      1.20 o
  14   4   2       59.31       54.73      2.02 o
  15   4   2        1.33        1.63      1.20 o
  16   4   2        0.51        2.81      1.30 o
  17   4   2       12.25       13.29      1.33 o
 -17   5   2        1.73        2.74      1.43 o
 -16   5   2        1.60        3.33      1.43 o
 -15   5   2       10.87       12.22      1.40 o
 -14   5   2        1.55        2.25      1.24 o
 -13   5   2        1.60        2.45      1.24 o
 -12   5   2       17.18       15.34      1.29 o
 -11   5   2       22.08       24.25      1.21 o
 -10   5   2        3.50        4.52      1.17 o
  -9   5   2        0.91        1.01      1.09 o
  -8   5   2        7.23        4.99      1.15 o
  -7   5   2       20.21       18.59      1.18 o
  -6   5   2     1243.33     1330.26     39.68 o
  -5   5   2      656.52      668.18     20.14 o
  -4   5   2       39.08       35.83      1.27 o
  -3   5   2        4.26        4.35      1.15 o
  -2   5   2      122.43      113.99      2.38 o
  -1   5   2       13.61       15.56      1.42 o
   0   5   2       69.58       66.66      1.43 o
   1   5   2        2.33        1.79      1.26 o
   2   5   2      157.73      164.52      6.91 o
   3   5   2      163.58      152.98      2.81 o
   4   5   2       68.83       62.20      2.17 o
   5   5   2      122.41      121.16      4.25 o
   6   5   2      291.37      313.66      8.75 o
   7   5   2      242.97      266.18      8.07 o
   8   5   2       19.11       20.74      1.20 o
   9   5   2        2.64        2.83      1.17 o
  10   5   2       47.38       44.44      1.60 o
  11   5   2       21.94       20.08      1.31 o
  12   5   2       31.65       30.79      1.58 o
  13   5   2       15.58       15.98      1.18 o
  14   5   2       26.43       25.41      1.25 o
  15   5   2        8.41        8.06      1.32 o
  16   5   2        1.16        1.03      1.29 o
  17   5   2        0.83        1.01      1.30 o
 -16   6   2        0.92        0.52      1.35 o
 -15   6   2        0.00        2.40      1.33 o
 -14   6   2        3.10        2.07      1.31 o
 -13   6   2       19.26       18.35      1.41 o
 -12   6   2       77.14       76.47      2.41 o
 -11   6   2       26.85       27.89      1.30 o
 -10   6   2        0.23        3.26      1.16 o
  -9   6   2       72.03       72.57      2.67 o
  -8   6   2       13.58       15.19      1.20 o
  -7   6   2        4.76        4.77      1.16 o
  -6   6   2       37.97       41.24      2.14 o
  -5   6   2       69.07       65.39      2.23 o
  -4   6   2       38.80       37.20      1.36 o
  -3   6   2        2.24        2.50      1.26 o
  -2   6   2      453.90      480.14     14.81 o
  -1   6   2        1.74        3.46      1.48 o
   0   6   2      912.66      911.13     29.01 o
   1   6   2     1197.49     1161.78     28.34 o
   2   6   2      510.91      494.30     10.74 o
   3   6   2        7.15        8.35      1.28 o
   4   6   2       33.14       30.83      1.48 o
   5   6   2        3.32        3.36      1.11 o
   6   6   2       43.19       47.67      2.00 o
   7   6   2       12.69       11.74      1.23 o
   8   6   2       20.68       19.97      1.34 o
   9   6   2        2.19        1.34      1.27 o
  10   6   2       19.20       17.55      1.25 o
  11   6   2        7.18        8.02      1.44 o
  12   6   2        0.12        2.92      1.12 o
  13   6   2        0.72        0.72      1.22 o
  14   6   2        9.51        8.35      1.26 o
  15   6   2       15.94       16.53      1.35 o
  16   6   2        0.47        0.07      1.33 o
 -16   7   2        0.01        0.18      1.41 o
 -15   7   2        0.01        0.19      1.25 o
 -14   7   2        5.57        6.65      1.27 o
 -13   7   2       55.97       55.30      1.39 o
 -12   7   2       17.53       19.83      1.43 o
 -11   7   2        1.39        0.64      1.18 o
 -10   7   2       34.99       36.60      1.52 o
  -9   7   2       13.97       14.69      1.23 o
  -8   7   2        3.73        6.07      1.21 o
  -7   7   2        0.25       -1.30      1.33 o
  -6   7   2      491.01      513.53     23.05 o
  -5   7   2       64.00       70.07      2.06 o
  -4   7   2        0.33        1.04      1.15 o
  -3   7   2       21.35       24.21      1.22 o
  -2   7   2      219.21      205.46      6.77 o
  -1   7   2       14.91       11.45      1.42 o
   0   7   2       32.64       25.61      1.62 o
   1   7   2      556.83      541.51     17.75 o
   2   7   2      106.59      107.60      3.12 o
   3   7   2      116.71      111.86      2.49 o
   4   7   2        0.91        2.12      1.26 o
   5   7   2       39.48       39.13      1.37 o
   6   7   2      138.27      144.07      5.34 o
   7   7   2       48.82       52.75      2.59 o
   8   7   2        3.23        3.45      1.25 o
   9   7   2        3.88        4.08      1.26 o
  10   7   2        1.25        0.61      1.24 o
  11   7   2        8.44        5.89      1.31 o
  12   7   2       25.47       25.76      1.39 o
  13   7   2       44.50       42.84      1.53 o
  14   7   2       23.08       21.94      1.31 o
  15   7   2        4.90        5.25      1.33 o
  16   7   2        0.06        1.76      1.33 o
 -15   8   2        1.73        2.37      1.39 o
 -14   8   2        8.08        9.31      1.30 o
 -13   8   2        8.58       11.33      1.36 o
 -12   8   2        6.13        9.11      1.25 o
 -11   8   2       46.61       48.76      1.43 o
 -10   8   2       39.10       40.88      1.28 o
  -9   8   2        0.32        1.10      1.13 o
  -8   8   2        9.24        9.41      1.40 o
  -7   8   2        2.81        3.95      1.36 o
  -6   8   2       34.35       37.27      1.59 o
  -5   8   2       87.83       87.15      2.85 o
  -4   8   2       25.30       28.74      1.28 o
  -3   8   2       10.90       10.81      1.23 o
  -2   8   2       79.93       82.76      3.39 o
  -1   8   2      185.25      176.30      6.25 o
   0   8   2       53.87       64.00      2.26 o
   1   8   2       58.66       58.81      2.81 o
   2   8   2       25.91       22.20      1.42 o
   3   8   2      297.79      285.27      9.92 o
   4   8   2        0.68        2.11      1.24 o
   5   8   2       26.97       31.83      2.30 o
   6   8   2       61.26       64.45      2.40 o
   7   8   2      186.05      200.79      9.34 o
   8   8   2       37.33       36.72      1.36 o
   9   8   2        2.26        4.28      1.23 o
  10   8   2        0.18        1.70      1.35 o
  11   8   2        2.70        3.07      1.29 o
  12   8   2       21.53       19.88      1.44 o
  13   8   2        3.10        5.73      1.24 o
  14   8   2       28.65       26.29      1.38 o
  15   8   2        0.26        0.56      1.46 o
 -15   9   2        2.78        3.42      1.36 o
 -14   9   2        1.52        3.14      1.50 o
 -13   9   2        0.30        0.48      1.36 o
 -12   9   2       11.75       12.75      1.35 o
 -11   9   2       12.14       11.89      1.36 o
 -10   9   2        0.01        2.62      1.22 o
  -9   9   2       11.37       12.55      1.45 o
  -8   9   2        3.31        4.06      1.46 o
  -7   9   2       12.88       14.55      1.48 o
  -6   9   2      103.49      112.74      5.09 o
  -5   9   2       74.19       81.12      2.65 o
  -4   9   2       12.63       11.18      1.29 o
  -3   9   2        0.01        1.71      1.27 o
  -2   9   2       20.84       20.83      1.27 o
  -1   9   2        4.88        4.44      1.34 o
   0   9   2       15.10       12.32      1.39 o
   1   9   2        0.45        0.47      1.42 o
   2   9   2       82.64       76.13      2.18 o
   3   9   2       69.58       64.50      2.14 o
   4   9   2       23.46       25.41      1.28 o
   5   9   2        4.71        6.13      1.20 o
   6   9   2       22.40       23.29      1.37 o
   7   9   2       16.67       18.36      1.31 o
   8   9   2        5.69        5.74      1.26 o
   9   9   2        0.00        0.07      1.26 o
  10   9   2       21.05       20.06      1.32 o
  11   9   2       10.49       10.32      1.34 o
  12   9   2        0.69        1.62      1.40 o
  13   9   2       19.30       18.71      1.52 o
  14   9   2       11.48       11.44      1.39 o
  15   9   2        5.35        5.51      1.41 o
 -14  10   2        1.81        2.93      1.37 o
 -13  10   2        7.11        5.41      1.38 o
 -12  10   2       50.29       50.34      2.84 o
 -11  10   2       27.01       29.72      1.69 o
 -10  10   2        0.19        0.65      1.44 o
  -9  10   2       34.05       36.96      2.01 o
  -8  10   2        0.00        1.23      1.38 o
  -7  10   2        0.14        1.86      1.40 o
  -6  10   2        8.75        9.14      1.37 o
  -5  10   2       11.07       12.38      1.37 o
  -4  10   2        5.72        6.80      1.26 o
  -3  10   2        0.00        0.68      1.34 o
  -2  10   2      121.41      130.13      6.91 o
  -1  10   2        8.17        8.12      1.21 o
   0  10   2      295.64      288.42      9.07 o
   1  10   2      283.93      276.52     13.94 o
   2  10   2      137.29      132.93      4.87 o
   3  10   2        1.11        1.06      1.28 o
   4  10   2        4.60        4.03      1.36 o
   5  10   2        0.02        0.13      1.32 o
   6  10   2       14.07       14.91      1.37 o
   7  10   2        2.85        2.93      1.31 o
   8  10   2        3.79        5.57      1.32 o
   9  10   2        0.76        2.16      1.36 o
  10  10   2       11.11       11.93      1.40 o
  11  10   2        2.19        0.35      1.34 o
  12  10   2        0.54        0.25      1.45 o
  13  10   2        0.17        2.98      1.33 o
  14  10   2        0.36        0.57      1.43 o
 -13  11   2       21.90       19.93      1.72 o
 -12  11   2        4.12        4.83      1.52 o
 -11  11   2        3.12        4.94      1.48 o
 -10  11   2       24.07       23.04      2.29 o
  -9  11   2       38.01       43.77      2.83 o
  -8  11   2        0.14        1.15      1.47 o
  -7  11   2        0.00        1.21      1.42 o
  -6  11   2       40.22       38.82      1.67 o
  -5  11   2        3.49        2.56      1.28 o
  -4  11   2        3.92        4.00      1.30 o
  -3  11   2        0.05        0.84      1.22 o
  -2  11   2       44.30       42.95      1.69 o
  -1  11   2       25.96       28.43      1.64 o
   0  11   2        4.72        7.38      1.52 o
   1  11   2      238.98      222.85      8.00 o
   2  11   2      115.31      116.07      3.42 o
   3  11   2       37.70       32.00      2.01 o
   4  11   2       17.15       18.71      1.36 o
   5  11   2        8.45        8.01      1.48 o
   6  11   2       27.01       25.62      1.54 o
   7  11   2        0.49        1.68      1.32 o
   8  11   2        0.62        2.02      1.28 o
   9  11   2        2.59        3.71      1.37 o
  10  11   2        0.27        2.90      1.37 o
  11  11   2        3.60        3.39      1.52 o
  12  11   2        2.94        3.57      1.54 o
  13  11   2       13.66       10.68      1.39 o
 -12  12   2        1.35        0.05      1.62 o
 -11  12   2       30.41       30.93      3.02 o
 -10  12   2       22.15       20.38      1.57 o
  -9  12   2        0.60        0.33      1.49 o
  -8  12   2       10.12       16.14      1.58 o
  -7  12   2        6.14        8.22      1.45 o
  -6  12   2        1.59        2.82      1.41 o
  -5  12   2        8.58        8.30      1.39 o
  -4  12   2        0.54        1.65      1.28 o
  -3  12   2        0.16        0.80      1.31 o
  -2  12   2        5.02        6.04      1.37 o
  -1  12   2       13.31       13.00      1.28 o
   0  12   2        5.66        5.92      1.28 o
   1  12   2        0.95       -0.36      1.27 o
   2  12   2       27.36       25.91      1.58 o
   3  12   2      111.51      100.65      2.42 o
   4  12   2        7.97        9.60      1.39 o
   5  12   2        9.48        9.04      1.53 o
   6  12   2        1.15        4.05      1.69 o
   7  12   2       14.34       13.52      1.44 o
   8  12   2        2.50        2.93      1.39 o
   9  12   2        0.00        3.05      1.40 o
  10  12   2        1.64        3.65      1.48 o
  11  12   2        0.14        1.96      1.44 o
  12  12   2        8.94        8.79      1.51 o
 -11  13   2        1.26        3.92      1.68 o
 -10  13   2        0.58        2.20      1.71 o
  -9  13   2        3.68        4.33      1.54 o
  -8  13   2        0.09        0.99      1.59 o
  -7  13   2        3.34        3.28      1.58 o
  -6  13   2        2.93        3.43      1.43 o
  -5  13   2        3.65        4.34      1.41 o
  -4  13   2        1.42        0.46      1.25 o
  -3  13   2        0.00        0.88      1.31 o
  -2  13   2        5.40        5.57      1.29 o
  -1  13   2        0.01       -0.50      1.17 o
   0  13   2        9.39        8.01      1.21 o
   1  13   2        0.63        0.74      1.53 o
   2  13   2        4.69        3.12      1.45 o
   3  13   2        3.67        2.92      1.43 o
   4  13   2        2.40        3.95      1.44 o
   5  13   2        0.64        0.46      1.33 o
   6  13   2        0.06        0.92      1.37 o
   7  13   2        0.02        0.60      1.68 o
   8  13   2        0.34       -0.31      1.63 o
   9  13   2        0.54        0.60      1.45 o
  10  13   2        4.07        4.71      1.52 o
  11  13   2        1.99        2.69      1.55 o
 -10  14   2        1.07        3.31      1.69 o
  -9  14   2        5.24        5.83      1.67 o
  -8  14   2        2.30        4.37      1.65 o
  -7  14   2        1.79        3.80      1.68 o
  -6  14   2        0.71        0.78      1.47 o
  -5  14   2        0.65        1.11      1.34 o
  -4  14   2        0.17        1.74      1.34 o
  -3  14   2        0.00        0.89      1.38 o
  -2  14   2       10.82       11.61      2.08 o
  -1  14   2        7.96        7.95      1.39 o
   0  14   2       44.58       43.66      1.99 o
   1  14   2       24.11       21.86      1.53 o
   2  14   2       11.94        9.36      1.50 o
   3  14   2        4.91        5.52      1.35 o
   4  14   2        0.34        0.93      1.38 o
   5  14   2        0.15        1.29      1.42 o
   6  14   2        3.02        3.76      1.59 o
   7  14   2        0.00        3.15      2.07 o
   8  14   2        0.06        2.06      1.74 o
   9  14   2        0.01        1.20      1.78 o
  10  14   2        2.74        2.67      1.80 o
  -8  15   2        0.80        1.67      1.82 o
  -7  15   2        0.32        0.71      1.65 o
  -6  15   2        3.74        3.72      1.62 o
  -5  15   2        0.18       -0.58      1.41 o
  -4  15   2        0.35        2.11      1.48 o
  -3  15   2        1.86        3.39      1.48 o
  -2  15   2        6.93        7.30      1.52 o
  -1  15   2        9.95        9.32      1.45 o
   0  15   2        3.77        3.83      1.33 o
   1  15   2       55.48       48.96      3.49 o
   2  15   2       39.12       37.58      3.29 o
   3  15   2        4.48        3.67      1.60 o
   4  15   2       10.29        8.25      1.46 o
   5  15   2       10.57       11.17      1.67 o
   6  15   2        4.89        3.18      1.58 o
   7  15   2        0.24        1.74      1.83 o
   8  15   2        0.08        2.10      1.67 o
  -5  16   2        0.78        1.83      1.62 o
  -4  16   2        0.07        0.67      1.53 o
  -3  16   2        0.09        0.46      1.49 o
  -2  16   2        0.00       -0.30      1.41 o
  -1  16   2        0.21        2.02      1.37 o
   0  16   2        1.12        1.13      1.37 o
   1  16   2        0.62        2.06      1.45 o
   2  16   2        7.19        7.55      1.51 o
   3  16   2       16.50       13.77      1.45 o
   4  16   2        0.89       -0.43      1.69 o
   5  16   2        1.35        2.68      1.71 o
 -17   1   3        6.18        6.41      1.20 o
 -16   1   3        0.73        2.29      1.09 o
 -15   1   3        0.03        0.30      1.09 o
 -14   1   3        0.22        0.46      1.03 o
 -13   1   3       16.01       15.64      1.01 o
 -12   1   3      109.45       86.77      2.94 o
 -11   1   3        0.29        0.20      1.00 o
 -10   1   3        2.45        3.59      0.92 o
  -9   1   3       12.85       14.89      1.00 o
  -8   1   3       15.22       15.30      0.98 o
  -7   1   3       40.77       42.84      1.04 o
  -6   1   3       86.83       98.69      1.06 o
  -5   1   3      718.39      739.83      4.87 o
  -4   1   3       54.43       54.35      1.16 o
  -3   1   3       54.45       60.28      1.12 o
  -2   1   3      312.54      331.81      3.09 o
  -1   1   3       95.15      104.69      2.14 o
   0   1   3      154.98      155.00      1.78 o
   1   1   3      551.10      569.94      5.17 o
   2   1   3       62.25       65.02      1.35 o
   3   1   3        3.07        4.19      1.25 o
   4   1   3       23.03       20.71      1.29 o
   5   1   3        6.49        7.71      1.19 o
   6   1   3      103.23      108.36      1.66 o
   7   1   3       41.54       38.96      1.55 o
   8   1   3       22.45       26.14      1.19 o
   9   1   3       24.20       26.64      1.29 o
  10   1   3       10.50       12.04      1.22 o
  11   1   3       12.80        9.28      1.68 o
  12   1   3       47.46       43.78      1.26 o
  13   1   3      161.78      140.07      3.26 o
  14   1   3        1.58        1.63      1.16 o
  15   1   3        0.16        0.48      1.14 o
  16   1   3        0.50       -0.09      1.22 o
  17   1   3        0.89        1.98      1.23 o
 -17   2   3        0.91        3.72      1.32 o
 -16   2   3        0.34        1.28      1.15 o
 -15   2   3        0.46        1.06      1.08 o
 -14   2   3        1.23        1.65      1.05 o
 -13   2   3       70.05       53.79      1.14 o
 -12   2   3      337.30      299.98      9.11 o
 -11   2   3        8.25        8.79      0.94 o
 -10   2   3        0.03        1.65      0.98 o
  -9   2   3        0.01        1.27      0.92 o
  -8   2   3       16.12       15.76      0.95 o
  -7   2   3       40.32       41.98      1.00 o
  -6   2   3      159.06      149.47      1.33 o
  -5   2   3       27.46       28.37      1.07 o
  -4   2   3        1.68        2.21      0.98 o
  -3   2   3      104.20      100.80      1.16 o
  -2   2   3       41.84       52.60      1.14 o
  -1   2   3       37.63       33.21      1.25 o
   0   2   3    10392.45    10672.22    286.99 o
   1   2   3     1082.68     1161.47      7.09 o
   2   2   3       21.15       23.12      1.24 o
   3   2   3      176.11      193.68      1.75 o
   4   2   3       89.97       91.35      1.79 o
   5   2   3       11.85       13.04      1.22 o
   6   2   3      128.52      140.74      1.66 o
   7   2   3      336.61      381.77      5.26 o
   8   2   3       22.20       31.05      1.60 o
   9   2   3       15.39       14.84      1.22 o
  10   2   3       83.50       81.65      2.66 o
  11   2   3       13.29       12.19      1.27 o
  12   2   3       99.69       85.16      2.87 o
  13   2   3        0.45        1.52      1.10 o
  14   2   3        1.40        2.78      1.15 o
  15   2   3        3.77        4.93      1.26 o
  16   2   3        1.37        2.42      1.33 o
  17   2   3        0.09        1.45      1.33 o
 -17   3   3        7.81       10.53      1.42 o
 -16   3   3        1.66        4.85      1.41 o
 -15   3   3        0.00        1.24      1.17 o
 -14   3   3        0.46        2.77      1.10 o
 -13   3   3       23.10       23.82      1.11 o
 -12   3   3       77.76       68.45      2.06 o
 -11   3   3        8.48        7.17      1.02 o
 -10   3   3        0.04        2.13      1.08 o
  -9   3   3       44.31       43.89      1.82 o
  -8   3   3        8.77        9.83      0.94 o
  -7   3   3      162.55      178.38      3.18 o
  -6   3   3       66.46       65.75      1.19 o
  -5   3   3      205.59      212.98      2.69 o
  -4   3   3      171.50      171.87      2.44 o
  -3   3   3      166.29      185.28      1.47 o
  -2   3   3      139.01      137.91      1.46 o
  -1   3   3        0.06        0.98      1.13 o
   0   3   3        1.55        4.26      1.27 o
   1   3   3      414.05      431.69      2.52 o
   2   3   3        4.42        3.51      1.13 o
   3   3   3        2.25        2.30      1.19 o
   4   3   3        8.07       10.50      1.24 o
   5   3   3        3.12        4.52      1.12 o
   6   3   3      120.03      112.16      1.77 o
   7   3   3        0.00        0.98      1.45 o
   8   3   3        5.31        6.69      1.40 o
   9   3   3       27.27       28.90      1.25 o
  10   3   3       22.80       21.97      1.55 o
  11   3   3        8.76       12.19      1.32 o
  12   3   3       49.63       43.04      1.97 o
  13   3   3       91.81       78.09      2.29 o
  14   3   3        0.29       -0.21      1.19 o
  15   3   3        0.02        0.71      1.19 o
  16   3   3        0.01        1.14      1.25 o
  17   3   3        0.50        1.23      1.32 o
 -16   4   3        0.16        0.42      1.34 o
 -15   4   3        0.66        3.33      1.38 o
 -14   4   3        0.05        1.41      1.26 o
 -13   4   3        0.12        2.35      1.07 o
 -12   4   3        1.28        2.49      1.06 o
 -11   4   3        2.16        1.47      1.07 o
 -10   4   3       16.34       15.91      1.10 o
  -9   4   3       14.50       14.99      1.06 o
  -8   4   3       19.41       19.04      1.00 o
  -7   4   3        0.00        1.01      1.09 o
  -6   4   3       51.77       52.90      1.33 o
  -5   4   3        0.03        1.23      1.18 o
  -4   4   3        9.40       10.68      1.09 o
  -3   4   3        2.20        2.41      1.11 o
  -2   4   3       11.54        9.29      1.14 o
  -1   4   3      127.17      129.25      1.57 o
   0   4   3      113.98      119.11      1.62 o
   1   4   3       96.92      102.76      1.48 o
   2   4   3       50.44       47.69      1.53 o
   3   4   3       15.43       14.44      1.23 o
   4   4   3        5.96        4.90      1.16 o
   5   4   3        7.25        5.58      1.12 o
   6   4   3      208.40      223.19      4.20 o
   7   4   3      258.21      261.49      5.06 o
   8   4   3       11.17        9.82      1.21 o
   9   4   3       40.82       42.42      1.22 o
  10   4   3        0.34        0.32      1.25 o
  11   4   3        0.11        0.44      1.45 o
  12   4   3       27.31       27.55      1.42 o
  13   4   3        6.00        5.28      1.27 o
  14   4   3        0.24        2.18      1.25 o
  15   4   3        0.22       -0.47      1.29 o
  16   4   3        0.35        0.08      1.45 o
 -16   5   3        0.02        1.85      1.38 o
 -15   5   3        0.09        2.26      1.40 o
 -14   5   3        1.56        0.65      1.30 o
 -13   5   3        3.70        4.27      1.20 o
 -12   5   3       52.38       43.69      2.49 o
 -11   5   3        0.02        1.37      1.10 o
 -10   5   3       14.72       14.78      1.12 o
  -9   5   3        9.07        9.84      1.06 o
  -8   5   3        6.10        6.78      1.15 o
  -7   5   3        4.76        4.04      1.09 o
  -6   5   3      339.98      355.00      6.39 o
  -5   5   3      534.95      562.70      9.10 o
  -4   5   3        8.71        9.20      1.11 o
  -3   5   3        0.05        0.45      1.08 o
  -2   5   3       88.75       80.80      1.43 o
  -1   5   3       61.60       59.63      1.38 o
   0   5   3      247.35      244.82      3.40 o
   1   5   3      128.51      154.23      1.87 o
   2   5   3       14.79       15.37      1.22 o
   3   5   3       43.07       42.04      1.26 o
   4   5   3       24.31       22.16      1.23 o
   5   5   3        5.28        4.62      1.10 o
   6   5   3        1.12        1.95      1.15 o
   7   5   3       37.72       39.72      1.25 o
   8   5   3        2.44        2.97      1.18 o
   9   5   3        5.12        5.69      1.15 o
  10   5   3        1.20        2.77      1.23 o
  11   5   3        8.15        6.87      1.27 o
  12   5   3       25.75       27.60      1.31 o
  13   5   3       93.97       78.26      1.87 o
  14   5   3        0.00        1.32      1.18 o
  15   5   3        1.40        1.46      1.25 o
  16   5   3        0.71        2.73      1.40 o
 -16   6   3        0.24        1.82      1.48 o
 -15   6   3        0.04        2.43      1.32 o
 -14   6   3        0.39       -0.25      1.33 o
 -13   6   3       18.76       16.63      1.33 o
 -12   6   3      105.34      101.27      3.79 o
 -11   6   3        1.18        2.66      1.24 o
 -10   6   3        3.53        6.67      1.12 o
  -9   6   3       18.81       20.45      1.38 o
  -8   6   3        7.93        6.82      1.22 o
  -7   6   3        7.55        8.72      1.19 o
  -6   6   3       15.92       17.76      1.17 o
  -5   6   3       50.56       52.07      1.28 o
  -4   6   3        1.26        1.23      1.17 o
  -3   6   3        8.13        8.24      1.11 o
  -2   6   3       14.35       16.35      1.23 o
  -1   6   3       11.03       13.41      1.29 o
   0   6   3     2362.52     2486.39     36.26 o
   1   6   3      150.82      165.50      4.00 o
   2   6   3       65.58       65.42      2.15 o
   3   6   3      119.99      107.62      2.36 o
   4   6   3       24.92       25.00      1.23 o
   5   6   3        0.02       -0.38      1.09 o
   6   6   3       50.95       48.45      1.55 o
   7   6   3      141.70      145.07      4.56 o
   8   6   3       10.79       13.15      1.21 o
   9   6   3        8.12        8.83      1.13 o
  10   6   3       26.84       28.69      1.32 o
  11   6   3        9.99       10.63      1.28 o
  12   6   3       38.63       38.09      1.85 o
  13   6   3        0.41        1.35      1.33 o
  14   6   3        0.91        0.62      1.25 o
  15   6   3        0.55        0.43      1.28 o
  16   6   3        0.34        2.27      1.37 o
 -15   7   3        0.00        1.57      1.46 o
 -14   7   3        0.57        2.13      1.25 o
 -13   7   3       11.26       11.77      1.22 o
 -12   7   3       19.64       19.40      1.27 o
 -11   7   3       13.90       12.51      1.25 o
 -10   7   3        0.01        0.97      1.30 o
  -9   7   3       53.88       55.96      3.15 o
  -8   7   3        4.59        7.38      1.42 o
  -7   7   3       88.57       98.79      4.54 o
  -6   7   3      140.76      155.79      5.69 o
  -5   7   3       10.09        9.70      1.43 o
  -4   7   3       75.52       75.26      2.99 o
  -3   7   3       66.71       65.58      2.53 o
  -2   7   3       19.92       21.42      1.57 o
  -1   7   3       20.18       17.56      1.30 o
   0   7   3        5.31        7.75      1.32 o
   1   7   3       54.52       57.37      1.40 o
   2   7   3       33.42       31.33      1.26 o
   3   7   3        4.82        3.58      1.26 o
   4   7   3       26.28       22.64      1.44 o
   5   7   3        7.28        8.81      1.17 o
   6   7   3       26.22       26.49      1.49 o
   7   7   3       25.38       28.09      1.32 o
   8   7   3        1.05        1.83      1.19 o
   9   7   3        9.01        9.35      1.21 o
  10   7   3       11.37       13.39      1.37 o
  11   7   3        1.77        3.34      1.22 o
  12   7   3       22.43       20.08      1.38 o
  13   7   3       15.26       13.63      1.37 o
  14   7   3        0.51        1.04      1.20 o
  15   7   3        0.10        1.42      1.32 o
 -15   8   3        1.02        1.92      1.58 o
 -14   8   3        0.00        0.27      1.38 o
 -13   8   3        0.38        0.02      1.31 o
 -12   8   3        1.99        2.88      1.47 o
 -11   8   3        7.64        5.81      1.38 o
 -10   8   3        4.98        6.80      1.46 o
  -9   8   3       19.07       18.61      1.38 o
  -8   8   3       17.54       17.92      1.40 o
  -7   8   3        7.90        9.49      1.43 o
  -6   8   3       23.21       25.02      1.44 o
  -5   8   3        5.34        6.23      1.26 o
  -4   8   3        2.66        2.67      1.21 o
  -3   8   3        1.15        1.53      1.26 o
  -2   8   3        4.66        5.79      1.23 o
  -1   8   3       37.05       36.28      1.35 o
   0   8   3       58.16       58.39      2.25 o
   1   8   3       43.07       44.83      1.49 o
   2   8   3       17.99       21.50      1.29 o
   3   8   3        0.49       -0.49      1.16 o
   4   8   3       13.32       11.23      1.52 o
   5   8   3        3.40        2.76      1.19 o
   6   8   3      168.01      176.04      7.49 o
   7   8   3      233.56      241.85      9.44 o
   8   8   3       15.19       16.45      1.26 o
   9   8   3       28.17       27.34      1.33 o
  10   8   3        1.55        2.90      1.24 o
  11   8   3        0.13        1.31      1.36 o
  12   8   3       23.36       22.91      1.44 o
  13   8   3        4.59        5.21      1.40 o
  14   8   3        0.65        1.00      1.31 o
  15   8   3        0.11        0.33      1.31 o
 -14   9   3        1.03        2.21      1.57 o
 -13   9   3        0.49        2.06      1.52 o
 -12   9   3        9.28        8.76      1.49 o
 -11   9   3        1.72        1.15      1.40 o
 -10   9   3       17.47       21.25      1.56 o
  -9   9   3       11.46       13.90      1.58 o
  -8   9   3       36.69       39.58      2.92 o
  -7   9   3       27.95       28.27      1.80 o
  -6   9   3      161.67      173.73      6.94 o
  -5   9   3      129.96      129.54      6.31 o
  -4   9   3        0.68        1.71      1.21 o
  -3   9   3        0.93        0.60      1.17 o
  -2   9   3        4.68        3.72      1.24 o
  -1   9   3       13.82       13.72      1.37 o
   0   9   3       32.64       33.26      1.60 o
   1   9   3       24.31       27.62      2.57 o
   2   9   3       21.83       23.89      1.45 o
   3   9   3       99.96       93.50      2.76 o
   4   9   3        6.68        9.03      1.25 o
   5   9   3       48.48       51.81      2.06 o
   6   9   3       52.92       56.55      2.62 o
   7   9   3       11.58       14.18      1.31 o
   8   9   3        3.48        5.72      1.23 o
   9   9   3        0.16        0.72      1.26 o
  10   9   3        0.42        1.10      1.30 o
  11   9   3        2.06        0.74      1.34 o
  12   9   3        7.41        6.63      1.41 o
  13   9   3       17.93       14.56      1.41 o
  14   9   3        1.35        2.60      1.27 o
 -13  10   3        0.44        1.29      1.62 o
 -12  10   3        9.31        6.66      1.63 o
 -11  10   3        0.08        2.26      1.48 o
 -10  10   3       10.27       11.22      1.46 o
  -9  10   3       34.52       32.23      1.66 o
  -8  10   3        2.12        2.63      1.47 o
  -7  10   3       28.36       27.64      3.04 o
  -6  10   3        0.25        1.78      1.41 o
  -5  10   3       34.42       35.47      2.16 o
  -4  10   3        1.35        2.30      1.21 o
  -3  10   3        0.03        0.90      1.17 o
  -2  10   3        1.12        1.66      1.26 o
  -1  10   3        0.81        1.93      1.42 o
   0  10   3      195.75      180.03      9.00 o
   1  10   3        0.01        0.35      1.31 o
   2  10   3       57.56       56.79      2.59 o
   3  10   3       69.33       67.18      4.47 o
   4  10   3      107.99      106.62      3.13 o
   5  10   3        4.20        5.15      1.42 o
   6  10   3        4.16        5.00      1.28 o
   7  10   3       30.23       32.04      1.96 o
   8  10   3        2.64        3.40      1.29 o
   9  10   3        0.89        1.76      1.31 o
  10  10   3        3.97        4.34      1.30 o
  11  10   3        2.89        2.40      1.34 o
  12  10   3        6.43        8.51      1.48 o
  13  10   3        0.32       -0.11      1.52 o
 -12  11   3        1.88        2.71      1.51 o
 -11  11   3        4.85        5.03      1.51 o
 -10  11   3        0.11        1.76      1.46 o
  -9  11   3       16.54       17.80      1.53 o
  -8  11   3        8.19        8.58      1.58 o
  -7  11   3       10.83       13.31      1.57 o
  -6  11   3       39.54       45.35      1.86 o
  -5  11   3        2.22        3.98      1.32 o
  -4  11   3        5.24        6.91      1.31 o
  -3  11   3       12.22       11.83      1.20 o
  -2  11   3        1.83        2.17      1.22 o
  -1  11   3        2.26        2.31      1.21 o
   0  11   3        4.56        4.87      1.42 o
   1  11   3        0.61        2.48      1.22 o
   2  11   3       10.24       11.81      1.38 o
   3  11   3        2.75        3.27      1.37 o
   4  11   3       12.66       14.68      1.36 o
   5  11   3        6.71        7.53      1.62 o
   6  11   3        4.05        6.97      1.46 o
   7  11   3       15.82       15.57      1.41 o
   8  11   3        1.71        1.24      1.42 o
   9  11   3        1.50        2.13      1.35 o
  10  11   3        1.75        1.39      1.38 o
  11  11   3        0.28       -0.81      1.48 o
  12  11   3        3.80        3.40      1.53 o
 -11  12   3        6.48        6.53      1.56 o
 -10  12   3        0.43        1.49      1.57 o
  -9  12   3        9.80        9.41      3.23 o
  -8  12   3        1.62        1.13      1.59 o
  -7  12   3       16.41       17.19      1.71 o
  -6  12   3        1.22        2.03      1.46 o
  -5  12   3        7.80        8.48      1.48 o
  -4  12   3        0.10        0.68      1.25 o
  -3  12   3        0.79        1.21      1.23 o
  -2  12   3        1.59        2.61      1.25 o
  -1  12   3        3.46        3.65      1.22 o
   0  12   3        5.85        6.24      1.36 o
   1  12   3        8.50        7.78      1.39 o
   2  12   3        4.07        6.71      1.41 o
   3  12   3        1.83        3.35      1.32 o
   4  12   3       10.41       10.18      1.44 o
   5  12   3        1.08        1.90      1.45 o
   6  12   3       27.22       28.07      2.01 o
   7  12   3       59.93       62.55      4.12 o
   8  12   3       10.67       12.83      1.41 o
   9  12   3        3.99        5.68      1.42 o
  10  12   3        0.40        1.08      1.49 o
  11  12   3        0.04       -0.99      1.50 o
 -10  13   3        7.17        8.07      1.77 o
  -9  13   3        6.13        5.99      1.84 o
  -8  13   3       22.10       18.88      1.81 o
  -7  13   3       13.70       15.86      1.84 o
  -6  13   3       33.88       37.19      2.70 o
  -5  13   3       19.62       20.32      1.45 o
  -4  13   3        0.00       -1.76      1.32 o
  -3  13   3        0.18        2.20      1.34 o
  -2  13   3        0.02        0.53      1.31 o
  -1  13   3        0.87        1.76      1.15 o
   0  13   3        0.15        0.95      1.29 o
   1  13   3        4.92        4.45      1.38 o
   2  13   3       30.39       27.04      1.53 o
   3  13   3       62.56       55.69      1.62 o
   4  13   3        3.54        3.67      1.49 o
   5  13   3       38.26       34.90      1.49 o
   6  13   3       36.17       36.85      3.21 o
   7  13   3        0.95        2.47      1.54 o
   8  13   3        4.03        4.36      1.46 o
   9  13   3        0.04       -0.33      1.42 o
  10  13   3        0.35        1.28      1.53 o
  -8  14   3        0.05        2.47      1.73 o
  -7  14   3       10.19       10.02      1.69 o
  -6  14   3        0.17        1.23      1.65 o
  -5  14   3       10.11       11.47      1.72 o
  -4  14   3        0.00        2.06      1.36 o
  -3  14   3        0.42        0.91      1.37 o
  -2  14   3        0.01        1.24      1.34 o
  -1  14   3        0.22        0.26      1.22 o
   0  14   3        7.26        7.14      1.57 o
   1  14   3        1.11        1.20      1.24 o
   2  14   3       13.07       11.30      1.61 o
   3  14   3       15.53       15.71      1.64 o
   4  14   3       42.42       36.04      1.83 o
   5  14   3        2.95        3.74      1.45 o
   6  14   3        0.00        2.67      1.56 o
   7  14   3        6.36        8.44      1.61 o
   8  14   3        0.32        0.65      1.67 o
  -6  15   3        3.47        2.58      1.69 o
  -5  15   3        2.21        1.63      1.54 o
  -4  15   3        0.01        2.21      1.56 o
  -3  15   3        1.58        1.85      1.51 o
  -2  15   3        0.09        1.70      1.57 o
  -1  15   3        0.00        0.11      1.38 o
   0  15   3        0.39       -0.02      1.36 o
   1  15   3        0.54        1.62      1.47 o
   2  15   3        0.30        1.16      1.62 o
   3  15   3        0.33        1.40      1.63 o
   4  15   3        1.46        3.14      1.59 o
   5  15   3        0.31        2.49      1.65 o
   6  15   3        0.97        2.46      1.74 o
  -2  16   3        0.00        1.25      1.52 o
  -1  16   3        0.07        2.11      1.46 o
   0  16   3        0.00        2.33      1.46 o
   1  16   3        0.83        1.78      1.49 o
   2  16   3        0.48        2.43      1.37 o
 -16   0   4        0.05        2.74      1.67 o
 -15   0   4        1.71        5.19      1.68 o
 -14   0   4        0.12        0.25      1.50 o
 -13   0   4       49.66       44.79      1.65 o
 -12   0   4       85.38       65.61      3.50 o
 -11   0   4      194.51      146.83      6.04 o
 -10   0   4       85.10       88.71      2.59 o
  -9   0   4        1.28        4.34      1.31 o
  -8   0   4      176.31      171.14      2.71 o
  -7   0   4        0.31        1.90      1.47 o
  -6   0   4        1.66        2.91      1.52 o
  -5   0   4      448.28      444.68      2.60 o
  -4   0   4       50.97       46.33      1.73 o
  -3   0   4      162.88      183.79      2.64 o
  -2   0   4      138.16      124.80      5.07 o
  -1   0   4      912.58     1060.48      6.30 o
   0   0   4       12.21        8.69      1.81 o
   1   0   4      608.34      721.97      3.53 o
   2   0   4      597.49      663.82      4.75 o
   3   0   4        7.45        8.46      1.75 o
   4   0   4        9.88       11.49      1.75 o
   5   0   4      790.52      793.30     18.43 o
   6   0   4      409.95      414.25      6.73 o
   7   0   4      830.60      840.07      5.59 o
   8   0   4       17.37       21.67      1.79 o
   9   0   4       57.93       59.93      1.87 o
  10   0   4        3.75        6.08      2.12 o
  11   0   4        7.51        8.39      1.76 o
  12   0   4        0.63        2.74      1.61 o
  13   0   4       69.83       62.89      1.72 o
  14   0   4        7.22        6.41      1.58 o
  15   0   4        2.94        5.53      1.67 o
  16   0   4        0.10        0.77      1.92 o
 -16   1   4        2.68        5.66      1.22 o
 -15   1   4        0.26        1.16      1.11 o
 -14   1   4        4.28        3.62      1.05 o
 -13   1   4        0.05        1.32      1.04 o
 -12   1   4        3.07        3.43      1.01 o
 -11   1   4        0.04        0.82      1.02 o
 -10   1   4       82.53       81.23      2.02 o
  -9   1   4       35.14       35.41      1.14 o
  -8   1   4      101.56      105.74      1.72 o
  -7   1   4      492.09      488.41      2.66 o
  -6   1   4       91.00       80.84      1.35 o
  -5   1   4        2.47        5.13      1.00 o
  -4   1   4      188.31      172.21      2.70 o
  -3   1   4       16.54       17.04      1.07 o
  -2   1   4      274.42      286.31      3.98 o
  -1   1   4      243.81      282.37      2.51 o
   0   1   4       31.48       31.66      1.21 o
   1   1   4      982.78     1140.07      9.27 o
   2   1   4      307.54      281.76      1.80 o
   3   1   4        5.39        5.62      1.15 o
   4   1   4       18.26       17.40      1.42 o
   5   1   4       32.26       30.42      1.24 o
   6   1   4      213.26      204.96      1.84 o
   7   1   4       30.81       29.85      1.36 o
   8   1   4      215.75      210.28      4.10 o
   9   1   4       44.63       42.90      1.44 o
  10   1   4       57.34       57.35      1.42 o
  11   1   4       11.30        9.77      1.25 o
  12   1   4       32.37       29.78      1.59 o
  13   1   4       23.36       21.13      1.20 o
  14   1   4        7.63        5.74      1.17 o
  15   1   4        2.10        1.53      1.27 o
  16   1   4        0.22        0.11      1.24 o
 -16   2   4        0.05        0.14      1.20 o
 -15   2   4        0.22        0.82      1.09 o
 -14   2   4        0.18        1.34      1.07 o
 -13   2   4        1.71        2.11      1.02 o
 -12   2   4        1.78        2.29      0.99 o
 -11   2   4        0.30        1.15      0.92 o
 -10   2   4        3.10        3.40      0.97 o
  -9   2   4        8.42        8.74      1.14 o
  -8   2   4        0.20        0.95      1.06 o
  -7   2   4       22.62       23.39      1.14 o
  -6   2   4        1.95        2.87      0.99 o
  -5   2   4        0.63        1.26      0.98 o
  -4   2   4       12.80       13.74      1.05 o
  -3   2   4        0.29        2.16      0.90 o
  -2   2   4        1.64        2.79      1.12 o
  -1   2   4       13.11       13.82      1.29 o
   0   2   4       36.40       27.52      1.24 o
   1   2   4        0.35        1.81      1.20 o
   2   2   4        1.98        2.80      1.18 o
   3   2   4        8.21        8.06      1.13 o
   4   2   4       95.06       94.41      1.90 o
   5   2   4       11.26       10.06      1.38 o
   6   2   4        0.43        2.53      1.37 o
   7   2   4       34.90       30.83      1.69 o
   8   2   4       28.92       30.73      1.29 o
   9   2   4        2.38        2.47      1.29 o
  10   2   4        0.49        0.65      1.27 o
  11   2   4        0.22        1.57      1.15 o
  12   2   4        1.39        1.46      1.23 o
  13   2   4        1.59        0.62      1.25 o
  14   2   4        0.01        2.19      1.27 o
  15   2   4        0.72        2.39      1.21 o
  16   2   4        0.22        1.88      1.27 o
 -16   3   4        0.78        1.69      1.30 o
 -15   3   4        0.01        0.83      1.14 o
 -14   3   4        1.18        1.53      1.15 o
 -13   3   4        0.00        0.19      1.09 o
 -12   3   4        4.65        3.07      1.04 o
 -11   3   4        0.05        1.07      0.99 o
 -10   3   4       56.37       55.06      1.30 o
  -9   3   4       44.58       42.41      1.23 o
  -8   3   4        0.07        1.27      1.12 o
  -7   3   4      276.45      281.56      3.38 o
  -6   3   4      285.29      263.74      3.34 o
  -5   3   4      183.63      169.43      1.68 o
  -4   3   4       47.61       45.99      1.10 o
  -3   3   4       28.30       32.62      1.04 o
  -2   3   4       86.20       92.90      1.31 o
  -1   3   4       99.36      116.82      2.99 o
   0   3   4        4.88        5.33      1.34 o
   1   3   4      998.68     1084.02     16.81 o
   2   3   4      252.42      225.93      4.21 o
   3   3   4        8.25        8.05      1.21 o
   4   3   4       39.54       40.38      1.25 o
   5   3   4       20.47       20.06      1.17 o
   6   3   4      117.64      122.03      2.35 o
   7   3   4        2.66        3.21      1.25 o
   8   3   4      100.82      106.12      2.59 o
   9   3   4       50.01       46.59      2.77 o
  10   3   4       31.89       29.31      1.84 o
  11   3   4        6.23        5.68      1.24 o
  12   3   4       11.84       10.61      1.28 o
  13   3   4       27.01       25.47      1.29 o
  14   3   4        9.53        7.84      1.24 o
  15   3   4        0.64        0.47      1.24 o
  16   3   4        4.91        1.94      1.34 o
 -16   4   4        0.12        0.58      1.38 o
 -15   4   4        0.47        2.53      1.36 o
 -14   4   4        0.07        3.11      1.18 o
 -13   4   4       31.70       30.38      1.19 o
 -12   4   4       54.12       45.00      1.48 o
 -11   4   4      130.50      111.33      4.66 o
 -10   4   4       45.16       48.39      1.84 o
  -9   4   4        2.86        2.80      1.01 o
  -8   4   4      116.84      107.20      2.91 o
  -7   4   4        1.00        2.07      1.14 o
  -6   4   4        1.40        4.35      1.10 o
  -5   4   4      330.23      320.13      4.10 o
  -4   4   4        1.43        2.00      1.03 o
  -3   4   4       77.36       83.51      1.30 o
  -2   4   4       56.51       49.61      1.39 o
  -1   4   4      379.84      414.14      7.40 o
   0   4   4        0.17        2.01      1.10 o
   1   4   4      277.56      327.06      6.72 o
   2   4   4      246.95      270.08      3.94 o
   3   4   4        9.50       10.02      1.31 o
   4   4   4       17.21       17.00      1.22 o
   5   4   4      471.31      461.20     10.36 o
   6   4   4      264.87      266.80     10.06 o
   7   4   4      478.52      496.76     11.43 o
   8   4   4        7.12        8.62      1.24 o
   9   4   4       18.17       17.96      1.33 o
  10   4   4        0.67        1.41      1.18 o
  11   4   4        3.47        3.62      1.16 o
  12   4   4        0.84        2.31      1.24 o
  13   4   4       38.84       38.16      1.30 o
  14   4   4        3.70        5.02      1.20 o
  15   4   4        0.32       -0.17      1.25 o
 -15   5   4        0.32        2.49      1.33 o
 -14   5   4        3.58        2.99      1.32 o
 -13   5   4        0.27        1.01      1.36 o
 -12   5   4        0.76        2.67      1.22 o
 -11   5   4        1.59        2.62      1.24 o
 -10   5   4       26.63       27.24      1.21 o
  -9   5   4        5.27        5.63      1.12 o
  -8   5   4      179.73      181.95      5.05 o
  -7   5   4      376.40      370.60      4.60 o
  -6   5   4        1.03        2.84      1.12 o
  -5   5   4      101.89      100.64      1.53 o
  -4   5   4      128.78      126.34      1.88 o
  -3   5   4       10.56       12.65      1.14 o
  -2   5   4      123.83      126.58      1.44 o
  -1   5   4      115.37      123.09      2.07 o
   0   5   4       73.23       70.95      1.71 o
   1   5   4      266.40      303.81      4.83 o
   2   5   4       37.50       33.89      1.25 o
   3   5   4       51.43       50.18      1.60 o
   4   5   4       10.00       10.54      1.19 o
   5   5   4      180.43      184.49      4.47 o
   6   5   4      216.30      221.97      7.34 o
   7   5   4       62.89       58.24      1.43 o
   8   5   4      177.51      179.66      6.28 o
   9   5   4        8.39       10.33      1.22 o
  10   5   4       25.29       26.95      1.43 o
  11   5   4       10.61       10.07      1.26 o
  12   5   4       26.96       26.61      1.35 o
  13   5   4        8.24        8.76      1.35 o
  14   5   4        2.09        1.82      1.38 o
  15   5   4        0.69        1.08      1.39 o
 -15   6   4        0.99        1.78      1.55 o
 -14   6   4        0.49       -0.44      1.68 o
 -13   6   4        6.36        4.69      1.60 o
 -12   6   4        5.70        4.80      1.48 o
 -11   6   4        1.12        2.27      1.31 o
 -10   6   4       12.62       13.07      1.20 o
  -9   6   4       20.12       19.13      1.21 o
  -8   6   4        1.65        3.60      1.24 o
  -7   6   4       53.32       51.97      1.35 o
  -6   6   4        6.45        5.39      1.22 o
  -5   6   4        4.02        3.83      1.16 o
  -4   6   4       58.56       56.38      1.62 o
  -3   6   4        0.89        0.59      1.13 o
  -2   6   4        2.58        1.96      1.25 o
  -1   6   4       44.02       43.34      1.28 o
   0   6   4       78.93       76.51      2.22 o
   1   6   4        0.43        2.28      1.21 o
   2   6   4        2.42        2.71      1.43 o
   3   6   4       25.15       28.19      2.10 o
   4   6   4      272.46      274.83     14.39 o
   5   6   4       28.02       28.31      1.20 o
   6   6   4        1.54        2.30      1.21 o
   7   6   4      112.10      107.36      4.17 o
   8   6   4      108.30      112.02      3.21 o
   9   6   4       12.96       13.83      1.28 o
  10   6   4        1.58        2.71      1.19 o
  11   6   4        0.52        0.87      1.23 o
  12   6   4        4.18        5.59      1.33 o
  13   6   4        5.75        3.80      1.22 o
  14   6   4        0.01        0.62      1.36 o
  15   6   4        2.37        4.15      1.25 o
 -14   7   4        0.03        1.01      1.51 o
 -13   7   4        0.01        2.38      1.53 o
 -12   7   4        2.77        2.49      1.42 o
 -11   7   4        0.82        3.08      1.44 o
 -10   7   4        6.62       10.17      1.41 o
  -9   7   4       14.86       14.12      1.49 o
  -8   7   4       19.37       17.89      1.36 o
  -7   7   4       71.55       69.33      2.00 o
  -6   7   4      198.65      198.89      6.34 o
  -5   7   4      185.14      192.67      5.88 o
  -4   7   4        1.22        3.92      1.26 o
  -3   7   4       19.76       19.51      1.13 o
  -2   7   4        1.25        2.18      1.21 o
  -1   7   4       11.71       13.62      1.22 o
   0   7   4        0.00        1.95      1.24 o
   1   7   4      318.77      315.05      8.21 o
   2   7   4       35.70       34.69      1.24 o
   3   7   4        9.13        9.37      1.37 o
   4   7   4       65.39       63.33      1.86 o
   5   7   4       43.76       41.15      2.18 o
   6   7   4       69.84       71.29      2.83 o
   7   7   4       19.01       19.44      1.24 o
   8   7   4       36.84       38.60      1.33 o
   9   7   4       11.06       10.91      1.16 o
  10   7   4        1.83        1.42      1.19 o
  11   7   4        2.65        1.70      1.22 o
  12   7   4        0.49        1.70      1.27 o
  13   7   4       12.25       12.14      1.33 o
  14   7   4        3.01        2.97      1.39 o
 -14   8   4        0.07       -0.13      1.72 o
 -13   8   4        8.35        7.88      1.59 o
 -12   8   4       14.60       15.14      1.96 o
 -11   8   4       37.65       35.33      1.88 o
 -10   8   4        6.63        8.16      1.48 o
  -9   8   4        3.75        6.52      1.87 o
  -8   8   4       39.62       35.15      2.05 o
  -7   8   4        8.78        8.46      1.34 o
  -6   8   4       10.78        9.76      1.33 o
  -5   8   4      153.14      155.51      8.20 o
  -4   8   4       20.86       21.04      1.30 o
  -3   8   4       11.62       12.01      1.22 o
  -2   8   4        4.28        4.20      1.34 o
  -1   8   4       45.90       51.75      2.22 o
   0   8   4        4.25        4.29      1.27 o
   1   8   4       40.47       48.98      1.41 o
   2   8   4       15.13       14.65      1.19 o
   3   8   4       12.53       12.55      1.38 o
   4   8   4       12.20       12.53      1.20 o
   5   8   4      147.71      147.62      6.38 o
   6   8   4       63.75       63.61      2.60 o
   7   8   4      101.19      108.64      5.27 o
   8   8   4        0.04        1.37      1.35 o
   9   8   4        0.21        1.05      1.27 o
  10   8   4        0.21        1.06      1.27 o
  11   8   4        0.48        0.60      1.31 o
  12   8   4        1.43        1.99      1.32 o
  13   8   4        6.33        5.97      1.40 o
  14   8   4        0.37        0.33      1.48 o
 -13   9   4        0.21        0.43      1.53 o
 -12   9   4        0.28        0.05      1.54 o
 -11   9   4        1.44        2.71      1.38 o
 -10   9   4        1.46        3.44      1.64 o
  -9   9   4        0.18        0.90      1.48 o
  -8   9   4       67.17       72.09      5.13 o
  -7   9   4      109.84      116.60      6.64 o
  -6   9   4        1.88        2.25      1.30 o
  -5   9   4       89.69       93.34      6.20 o
  -4   9   4       34.65       37.62      2.74 o
  -3   9   4        5.94        5.19      1.15 o
  -2   9   4       14.26       14.32      1.14 o
  -1   9   4       32.71       31.84      1.41 o
   0   9   4       32.97       30.02      1.53 o
   1   9   4       36.16       40.58      3.36 o
   2   9   4        0.20        2.50      1.32 o
   3   9   4       33.30       34.74      1.63 o
   4   9   4        5.80        6.53      1.26 o
   5   9   4       98.92      106.45      6.28 o
   6   9   4       88.06       91.66      4.88 o
   7   9   4       30.77       31.54      1.83 o
   8   9   4       56.02       57.19      1.93 o
   9   9   4        0.89        2.68      1.28 o
  10   9   4        2.82        4.30      1.30 o
  11   9   4        3.81        3.14      1.42 o
  12   9   4        9.96       10.92      1.41 o
  13   9   4        1.30        1.43      1.44 o
 -12  10   4        1.85        4.71      1.55 o
 -11  10   4        0.35        0.69      2.27 o
 -10  10   4        3.91        2.67      1.60 o
  -9  10   4        3.12        4.99      1.54 o
  -8  10   4        1.77        3.05      1.54 o
  -7  10   4       11.55       12.48      1.50 o
  -6  10   4        7.89       10.57      1.41 o
  -5  10   4        4.86        5.16      1.29 o
  -4  10   4       52.68       55.95      3.26 o
  -3  10   4        0.70        1.54      1.17 o
  -2  10   4        0.05        1.29      1.15 o
  -1  10   4       14.92       14.23      1.46 o
   0  10   4       25.08       24.93      2.03 o
   1  10   4        2.44        2.38      1.34 o
   2  10   4        0.06        0.58      1.40 o
   3  10   4        4.71        4.99      1.38 o
   4  10   4       74.07       70.78      2.47 o
   5  10   4        6.90        7.91      1.35 o
   6  10   4        0.39        0.71      1.31 o
   7  10   4       47.19       44.93      1.98 o
   8  10   4       56.34       53.19      1.80 o
   9  10   4       11.44       12.66      1.34 o
  10  10   4        1.78        0.29      1.37 o
  11  10   4        0.17        2.24      1.49 o
  12  10   4        1.14        2.84      1.47 o
 -11  11   4        0.81        1.58      1.64 o
 -10  11   4        0.01        1.61      2.00 o
  -9  11   4        1.17        3.84      2.45 o
  -8  11   4        5.70        6.90      1.70 o
  -7  11   4        9.28        9.30      1.49 o
  -6  11   4       59.23       56.70      3.81 o
  -5  11   4       55.21       59.62      4.56 o
  -4  11   4        4.24        4.40      1.30 o
  -3  11   4       10.42        9.71      1.28 o
  -2  11   4        2.38        3.30      1.26 o
  -1  11   4        0.84        2.03      1.14 o
   0  11   4        0.33        1.00      1.37 o
   1  11   4       43.20       41.40      1.49 o
   2  11   4        0.68        3.08      1.38 o
   3  11   4        0.00        1.42      1.25 o
   4  11   4       34.50       35.07      4.14 o
   5  11   4       13.55       13.93      1.47 o
   6  11   4       31.05       32.54      2.09 o
   7  11   4        7.87        8.03      1.37 o
   8  11   4       17.94       17.84      1.51 o
   9  11   4        0.04       -0.73      1.30 o
  10  11   4        0.51        2.81      1.50 o
  11  11   4        1.34        3.43      1.55 o
 -10  12   4        0.40        1.24      1.69 o
  -9  12   4        1.15        0.87      1.66 o
  -8  12   4        9.32        9.37      2.36 o
  -7  12   4        3.52        2.62      1.77 o
  -6  12   4        5.13        1.83      1.49 o
  -5  12   4       41.79       45.56      2.54 o
  -4  12   4       18.92       19.39      2.28 o
  -3  12   4        1.07        2.58      1.28 o
  -2  12   4        0.76        2.13      1.26 o
  -1  12   4        4.51        3.18      1.27 o
   0  12   4        3.18        4.14      1.58 o
   1  12   4        4.13        4.32      1.59 o
   2  12   4        0.15        0.63      1.32 o
   3  12   4        6.69        7.24      1.43 o
   4  12   4        2.57        3.93      1.77 o
   5  12   4       25.32       24.23      2.95 o
   6  12   4        7.68        5.05      1.38 o
   7  12   4       11.93       12.37      1.46 o
   8  12   4        1.83        2.03      1.45 o
   9  12   4        2.70        4.33      1.54 o
  10  12   4        0.24        1.52      1.47 o
  -8  13   4        4.94        3.80      1.78 o
  -7  13   4       11.51       13.12      2.03 o
  -6  13   4        0.34        2.28      1.64 o
  -5  13   4       19.03       19.27      1.67 o
  -4  13   4        4.85        5.96      1.35 o
  -3  13   4        1.06        1.81      1.37 o
  -2  13   4        0.53        2.91      1.29 o
  -1  13   4        5.35        5.23      1.34 o
   0  13   4        5.93        5.80      1.34 o
   1  13   4        2.44        2.39      1.39 o
   2  13   4        0.64        4.06      1.45 o
   3  13   4        2.57        2.09      1.42 o
   4  13   4        1.60       -0.12      1.49 o
   5  13   4        9.18        9.91      1.51 o
   6  13   4        8.43        6.61      1.66 o
   7  13   4        7.55        7.21      1.51 o
   8  13   4        6.02        5.35      1.48 o
  -6  14   4        4.53        5.65      1.58 o
  -5  14   4        2.14        3.78      1.54 o
  -4  14   4       20.03       16.57      1.48 o
  -3  14   4        0.13        1.20      1.50 o
  -2  14   4        0.29        1.14      1.39 o
  -1  14   4        0.95        2.29      1.28 o
   0  14   4        1.89        1.96      1.33 o
   1  14   4        1.99        2.53      1.61 o
   2  14   4        0.43        1.54      1.63 o
   3  14   4        0.02        2.01      1.57 o
   4  14   4        2.23        2.33      1.51 o
   5  14   4        0.06        2.11      1.46 o
   6  14   4        0.00        3.22      1.64 o
  -3  15   4        2.61        2.29      1.52 o
  -2  15   4        1.63        3.32      1.47 o
  -1  15   4        0.04        2.03      1.46 o
   0  15   4        0.09        1.07      1.50 o
   1  15   4        2.56        4.42      1.34 o
   2  15   4        0.06        0.54      1.52 o
   3  15   4        0.75        2.51      1.53 o
 -15   1   5        2.30        4.05      1.39 o
 -14   1   5        2.76        1.92      1.47 o
 -13   1   5        0.89        0.10      1.33 o
 -12   1   5        2.85        1.87      1.39 o
 -11   1   5       14.09       14.51      1.28 o
 -10   1   5        0.02        1.73      1.15 o
  -9   1   5        2.99        3.40      1.09 o
  -8   1   5       60.00       57.60      1.28 o
  -7   1   5       74.97       70.21      1.20 o
  -6   1   5     1128.10     1132.22     11.98 o
  -5   1   5      859.10      833.34      9.93 o
  -4   1   5       73.25       74.22      1.37 o
  -3   1   5       35.82       32.29      0.99 o
  -2   1   5       12.75       12.63      1.09 o
  -1   1   5        7.09        7.22      1.15 o
   0   1   5        5.26        7.06      1.07 o
   1   1   5        1.87        3.83      1.19 o
   2   1   5       53.85       62.02      1.46 o
   3   1   5        1.43        3.22      1.16 o
   4   1   5       74.68       69.77      2.11 o
   5   1   5      286.75      291.67     12.75 o
   6   1   5       34.71       37.17      1.58 o
   7   1   5       78.70       79.75      4.86 o
   8   1   5        9.99        9.66      1.46 o
   9   1   5        1.70        1.82      1.34 o
  10   1   5        6.63        7.85      1.28 o
  11   1   5        0.00        0.74      1.34 o
  12   1   5        6.87        5.74      1.41 o
  13   1   5        8.26        7.71      1.27 o
  14   1   5        0.23        0.08      1.20 o
  15   1   5        5.91        7.99      1.32 o
 -15   2   5        7.47        8.14      1.32 o
 -14   2   5        8.85        8.82      1.38 o
 -13   2   5        6.90        6.19      1.33 o
 -12   2   5        1.15        0.15      1.25 o
 -11   2   5        0.05        0.71      1.14 o
 -10   2   5        1.93        1.29      1.13 o
  -9   2   5        0.58        1.75      1.08 o
  -8   2   5       47.40       49.02      1.29 o
  -7   2   5      101.57      100.59      1.34 o
  -6   2   5       17.18       19.54      1.27 o
  -5   2   5      403.40      423.19      4.45 o
  -4   2   5       77.85       71.92      1.30 o
  -3   2   5        0.56        1.26      1.05 o
  -2   2   5       57.56       61.10      1.17 o
  -1   2   5       66.48       71.43      1.74 o
   0   2   5      108.15      108.97      1.35 o
   1   2   5      189.82      190.44      3.42 o
   2   2   5        8.04        8.89      1.14 o
   3   2   5       14.28       12.84      1.23 o
   4   2   5      185.78      185.33      1.58 o
   5   2   5      256.66      269.17      2.82 o
   6   2   5      171.71      186.46      5.19 o
   7   2   5     2015.78     2117.17     29.69 o
   8   2   5      145.95      152.75      3.81 o
   9   2   5        9.46       11.46      1.52 o
  10   2   5        5.16        5.72      1.26 o
  11   2   5       10.13       11.81      1.34 o
  12   2   5        1.89        2.68      1.20 o
  13   2   5        2.53        1.73      1.27 o
  14   2   5        8.59        6.76      1.39 o
  15   2   5        3.98        2.73      1.32 o
 -14   3   5        3.85        4.22      1.23 o
 -13   3   5        2.25        2.13      1.30 o
 -12   3   5        2.79        3.87      1.38 o
 -11   3   5       14.24       16.01      1.24 o
 -10   3   5       11.35       11.98      1.24 o
  -9   3   5        3.58        4.51      1.20 o
  -8   3   5       41.29       42.36      1.18 o
  -7   3   5       26.18       24.61      1.25 o
  -6   3   5     1060.22     1044.46      7.66 o
  -5   3   5      480.16      476.40      4.00 o
  -4   3   5       87.10       84.82      1.19 o
  -3   3   5       50.02       47.11      1.23 o
  -2   3   5        1.07        2.38      1.15 o
  -1   3   5       48.35       53.08      1.32 o
   0   3   5        0.26       -0.94      1.39 o
   1   3   5        6.85        9.48      1.30 o
   2   3   5      108.97      110.95      2.41 o
   3   3   5       18.29       19.41      1.19 o
   4   3   5       11.44       13.06      1.28 o
   5   3   5      208.72      223.55      5.98 o
   6   3   5      115.67      120.26      3.19 o
   7   3   5      134.72      136.80      3.74 o
   8   3   5       20.88       21.50      1.30 o
   9   3   5        1.11        2.09      1.36 o
  10   3   5        0.38        0.49      1.25 o
  11   3   5        0.02        1.67      1.19 o
  12   3   5        5.75        6.35      1.55 o
  13   3   5        7.50        8.55      1.57 o
  14   3   5        0.01        2.19      1.46 o
 -14   4   5        0.47        0.76      1.40 o
 -13   4   5        0.18        1.63      1.28 o
 -12   4   5        1.51        0.66      1.30 o
 -11   4   5        2.10        0.98      1.19 o
 -10   4   5        0.38        1.11      1.19 o
  -9   4   5        9.89        9.52      1.20 o
  -8   4   5        0.85        1.44      1.14 o
  -7   4   5        5.02        4.27      1.10 o
  -6   4   5        7.75       13.31      1.29 o
  -5   4   5        0.86        3.90      1.20 o
  -4   4   5       14.54       14.16      1.09 o
  -3   4   5        2.32        1.56      1.04 o
  -2   4   5        2.18        2.01      1.07 o
  -1   4   5        0.65        1.15      1.65 o
   0   4   5        0.44        2.29      1.21 o
   1   4   5        8.35       11.44      1.16 o
   2   4   5       59.11       63.48      2.22 o
   3   4   5        3.65        5.69      1.19 o
   4   4   5        1.28        0.56      1.18 o
   5   4   5        8.76        9.81      1.27 o
   6   4   5        2.74        2.77      1.38 o
   7   4   5        5.83        8.60      1.35 o
   8   4   5        0.02       -0.21      1.31 o
   9   4   5        0.04        2.04      1.25 o
  10   4   5        1.16        2.86      1.21 o
  11   4   5        2.05        2.57      1.27 o
  12   4   5        0.82        1.02      1.24 o
  13   4   5        0.96        0.74      1.38 o
  14   4   5        0.97        1.97      1.39 o
 -14   5   5        0.62        1.51      1.61 o
 -13   5   5        0.06       -0.02      1.35 o
 -12   5   5        1.35        0.91      1.42 o
 -11   5   5        6.68        7.04      1.23 o
 -10   5   5        4.98        5.61      1.21 o
  -9   5   5        1.50        1.71      1.22 o
  -8   5   5       16.19       14.38      1.17 o
  -7   5   5       45.95       42.36      1.43 o
  -6   5   5      385.67      398.99      5.09 o
  -5   5   5      470.51      456.83      7.40 o
  -4   5   5       38.73       38.34      1.18 o
  -3   5   5       12.71       10.61      1.03 o
  -2   5   5        8.25        9.98      1.36 o
  -1   5   5        6.62        6.78      1.14 o
   0   5   5        0.17        1.55      1.32 o
   1   5   5       14.04       14.75      1.25 o
   2   5   5        7.37       10.15      1.25 o
   3   5   5        0.17        0.17      1.16 o
   4   5   5       57.09       53.26      2.10 o
   5   5   5      115.63      120.63      4.25 o
   6   5   5        0.95        2.58      1.24 o
   7   5   5       11.89       15.08      1.46 o
   8   5   5        8.49        7.59      1.22 o
   9   5   5        0.16        1.25      1.18 o
  10   5   5       10.40       11.67      1.86 o
  11   5   5        0.65        2.77      1.23 o
  12   5   5        0.70        2.49      1.24 o
  13   5   5        4.10        4.71      1.36 o
  14   5   5        0.50        1.73      1.39 o
 -13   6   5        5.73        6.52      1.68 o
 -12   6   5        0.01       -0.29      1.46 o
 -11   6   5        1.33        1.37      1.46 o
 -10   6   5        4.36        4.75      1.34 o
  -9   6   5        2.59        3.19      1.20 o
  -8   6   5       10.92       10.98      1.20 o
  -7   6   5       13.57       14.06      1.25 o
  -6   6   5        0.55        2.57      1.16 o
  -5   6   5      172.12      182.94      2.76 o
  -4   6   5       66.98       69.56      2.20 o
  -3   6   5        1.20        1.02      1.09 o
  -2   6   5       13.68       14.29      1.22 o
  -1   6   5       42.35       39.58      1.28 o
   0   6   5       18.77       22.25      1.54 o
   1   6   5       41.47       43.05      1.41 o
   2   6   5        2.24        3.56      1.19 o
   3   6   5       14.85       15.71      1.36 o
   4   6   5       35.47       37.14      1.82 o
   5   6   5       85.44       90.75      4.75 o
   6   6   5       68.85       73.69      2.54 o
   7   6   5      672.52      706.03     25.56 o
   8   6   5       37.24       39.35      1.52 o
   9   6   5        5.61        6.82      1.21 o
  10   6   5        9.73       10.63      1.35 o
  11   6   5        2.05        3.10      1.30 o
  12   6   5        0.30        1.10      1.28 o
  13   6   5        0.03        0.41      1.32 o
 -13   7   5        1.73        3.13      1.81 o
 -12   7   5        2.08        3.72      2.01 o
 -11   7   5        4.21        4.42      1.51 o
 -10   7   5       14.11       13.85      1.40 o
  -9   7   5        1.85        3.73      1.30 o
  -8   7   5        7.07        7.03      1.22 o
  -7   7   5        4.29        5.12      1.21 o
  -6   7   5      334.50      332.67     11.41 o
  -5   7   5       78.57       82.21      2.62 o
  -4   7   5       52.86       53.89      2.02 o
  -3   7   5       25.39       24.67      1.45 o
  -2   7   5        1.13        2.27      1.23 o
  -1   7   5       23.04       22.17      1.22 o
   0   7   5        3.59        4.14      1.09 o
   1   7   5       13.16       14.02      1.41 o
   2   7   5       68.38       64.75      3.69 o
   3   7   5       26.23       26.01      2.14 o
   4   7   5        1.34        0.60      1.20 o
   5   7   5       57.02       58.77      1.47 o
   6   7   5       80.41       82.76      3.00 o
   7   7   5       59.73       64.56      2.42 o
   8   7   5       24.36       25.29      1.47 o
   9   7   5        6.75        6.56      1.29 o
  10   7   5        0.67        2.76      1.24 o
  11   7   5        0.52        1.42      1.28 o
  12   7   5        0.31        3.71      1.32 o
  13   7   5        3.26        3.54      1.38 o
 -12   8   5        1.71        2.02      1.77 o
 -11   8   5        1.60        0.27      1.72 o
 -10   8   5        0.24        1.00      1.64 o
  -9   8   5        6.67        5.07      1.46 o
  -8   8   5        0.70        1.41      1.25 o
  -7   8   5        4.20        5.47      1.21 o
  -6   8   5        2.74        4.86      1.24 o
  -5   8   5        0.55        0.38      1.25 o
  -4   8   5        3.78        3.43      1.17 o
  -3   8   5        7.93        7.20      1.13 o
  -2   8   5        4.29        3.38      1.24 o
  -1   8   5        0.03        1.80      1.21 o
   0   8   5        0.48        1.46      1.25 o
   1   8   5        0.75        2.53      1.22 o
   2   8   5       33.63       36.31      2.09 o
   3   8   5        3.52        4.88      1.23 o
   4   8   5        0.18        2.58      1.23 o
   5   8   5        3.05        3.15      1.20 o
   6   8   5        0.42        1.13      1.37 o
   7   8   5        5.14        6.44      1.28 o
   8   8   5        0.31        3.36      1.40 o
   9   8   5        0.00        3.43      1.34 o
  10   8   5        0.13        2.23      1.32 o
  11   8   5        3.61        3.86      1.65 o
  12   8   5        0.69        0.86      1.40 o
 -11   9   5        2.33        3.32      1.64 o
 -10   9   5        3.21        1.79      1.74 o
  -9   9   5        1.63        4.15      1.57 o
  -8   9   5        0.00       -0.40      1.40 o
  -7   9   5        4.50        6.18      1.40 o
  -6   9   5       50.86       50.97      3.96 o
  -5   9   5       82.88       77.31      4.67 o
  -4   9   5       11.60       14.94      1.44 o
  -3   9   5        2.67        2.60      1.23 o
  -2   9   5        0.02        1.67      1.12 o
  -1   9   5       14.77       11.61      1.44 o
   0   9   5        3.94        3.93      1.33 o
   1   9   5        6.07        4.05      1.31 o
   2   9   5        1.51        1.06      1.45 o
   3   9   5        1.72        2.30      1.25 o
   4   9   5       12.42       13.06      1.38 o
   5   9   5        7.37        8.11      1.29 o
   6   9   5        0.76        0.95      1.27 o
   7   9   5        0.23        0.26      1.35 o
   8   9   5        9.04       10.98      1.37 o
   9   9   5        3.07        2.72      1.28 o
  10   9   5        6.71        6.22      1.43 o
  11   9   5        1.55        1.40      1.33 o
 -10  10   5        4.81        5.00      1.65 o
  -9  10   5        2.00        2.95      1.61 o
  -8  10   5        0.76       -0.80      1.51 o
  -7  10   5        0.26        1.02      1.37 o
  -6  10   5        0.83        0.62      1.32 o
  -5  10   5       35.02       36.43      2.07 o
  -4  10   5       31.75       35.39      3.41 o
  -3  10   5        8.11        7.05      1.22 o
  -2  10   5        1.01        1.54      1.13 o
  -1  10   5       20.58       17.88      1.46 o
   0  10   5        0.01       -0.77      1.31 o
   1  10   5        1.16        1.92      1.25 o
   2  10   5        0.06        0.60      1.32 o
   3  10   5        6.72        7.48      1.33 o
   4  10   5        0.01        0.81      1.27 o
   5  10   5       12.28       11.92      1.30 o
   6  10   5        9.10        7.85      1.38 o
   7  10   5       81.70       79.91      3.34 o
   8  10   5        1.48        2.27      1.31 o
   9  10   5        2.22        3.35      1.37 o
  10  10   5        7.82        8.22      1.46 o
  -9  11   5        0.43        0.57      1.75 o
  -8  11   5        0.51        0.59      1.63 o
  -7  11   5        1.42        2.30      1.54 o
  -6  11   5       39.00       35.02      2.52 o
  -5  11   5        3.20        3.61      1.37 o
  -4  11   5       16.04       12.05      1.43 o
  -3  11   5        3.81        3.76      1.29 o
  -2  11   5        1.53        1.66      1.26 o
  -1  11   5        2.45        3.40      1.22 o
   0  11   5        5.80        5.33      1.51 o
   1  11   5        6.29        6.39      1.42 o
   2  11   5       18.23       17.35      1.41 o
   3  11   5        8.97        6.41      1.67 o
   4  11   5        1.26        1.88      1.38 o
   5  11   5        5.59        7.37      1.39 o
   6  11   5       13.53       12.46      1.35 o
   7  11   5        6.60        8.28      1.47 o
   8  11   5        9.07        7.16      1.44 o
   9  11   5        2.85        1.42      1.45 o
  -8  12   5        0.03        0.84      1.82 o
  -7  12   5        0.37        1.56      1.61 o
  -6  12   5        0.00        3.33      1.46 o
  -5  12   5        0.00        0.73      1.79 o
  -4  12   5        0.39        1.30      1.33 o
  -3  12   5        6.29        6.09      1.32 o
  -2  12   5        1.83        1.21      1.29 o
  -1  12   5        0.07        1.72      1.34 o
   0  12   5        0.00       -0.45      1.41 o
   1  12   5        1.30        2.73      1.41 o
   2  12   5        2.83        4.16      1.47 o
   3  12   5        0.80        2.37      1.83 o
   4  12   5        0.32        2.32      1.45 o
   5  12   5        0.29        1.81      1.56 o
   6  12   5        0.29        1.73      1.59 o
   7  12   5        1.01        2.24      1.50 o
  -6  13   5        3.70        3.20      1.55 o
  -5  13   5        5.60        6.58      1.66 o
  -4  13   5        1.57        0.91      1.42 o
  -3  13   5        0.33        2.27      1.38 o
  -2  13   5        1.29        1.31      1.42 o
  -1  13   5        7.25        6.39      1.35 o
   0  13   5        1.68        2.11      1.41 o
   1  13   5        1.26        2.83      1.73 o
   2  13   5        0.87        2.22      1.47 o
   3  13   5        1.24        1.52      1.75 o
   4  13   5        0.80        0.85      1.46 o
   5  13   5        0.19        1.92      1.52 o
  -2  14   5        0.17        0.89      1.47 o
  -1  14   5        5.03        4.26      1.39 o
   0  14   5        1.01        2.16      1.45 o
   1  14   5        0.27        1.81      1.57 o
 -13   0   6       12.28       12.92      1.87 o
 -12   0   6        1.21        3.17      1.73 o
 -11   0   6        3.35        4.12      1.65 o
 -10   0   6        5.65        8.92      1.72 o
  -9   0   6        7.25        8.91      1.70 o
  -8   0   6       13.65       14.50      1.57 o
  -7   0   6        0.00        0.66      1.65 o
  -6   0   6       65.77       65.64      1.81 o
  -5   0   6      485.90      487.85      2.70 o
  -4   0   6       46.51       49.86      1.68 o
  -3   0   6        0.11        1.27      1.46 o
  -2   0   6       38.48       34.33      2.49 o
  -1   0   6        4.46        5.93      1.62 o
   0   0   6        3.14        2.17      2.69 o
   1   0   6        1.28        2.70      2.30 o
   2   0   6      134.45      131.22      2.01 o
   3   0   6       17.04       19.06      1.62 o
   4   0   6       21.07       24.64      2.77 o
   5   0   6       42.86       48.69      1.87 o
   6   0   6      326.72      334.04      4.04 o
   7   0   6       97.34       98.07      3.09 o
   8   0   6      199.78      186.63     10.53 o
   9   0   6       27.65       26.40      2.06 o
  10   0   6        0.05       -0.15      1.96 o
  11   0   6       16.25       20.97      2.89 o
  12   0   6        1.69        2.49      2.21 o
  13   0   6        1.22        1.19      2.28 o
 -13   1   6        0.01        1.63      1.49 o
 -12   1   6        0.10       -0.76      1.26 o
 -11   1   6        1.05        3.23      1.38 o
 -10   1   6        1.38        2.05      1.38 o
  -9   1   6        1.61        2.74      1.34 o
  -8   1   6        0.47        1.60      1.11 o
  -7   1   6       90.78       94.46      1.41 o
  -6   1   6       40.71       39.78      1.12 o
  -5   1   6      183.28      181.63      1.59 o
  -4   1   6       69.94       67.65      1.19 o
  -3   1   6        0.40       -0.09      0.95 o
  -2   1   6        0.84        1.54      1.26 o
  -1   1   6       45.85       43.88      1.28 o
   0   1   6       13.72       11.10      1.14 o
   1   1   6       15.13       13.63      1.13 o
   2   1   6        5.71        6.51      1.18 o
   3   1   6        3.85        4.61      1.17 o
   4   1   6        0.72        1.10      1.58 o
   5   1   6       12.99       14.63      2.05 o
   6   1   6       17.32       20.11      1.27 o
   7   1   6       37.86       41.63      1.82 o
   8   1   6        1.08        2.41      1.48 o
   9   1   6        2.21        4.95      1.69 o
  10   1   6        1.22        0.53      1.49 o
  11   1   6        0.40       -0.35      1.54 o
  12   1   6        2.05        0.06      1.40 o
  13   1   6        4.97        6.93      1.33 o
 -13   2   6        0.05        0.42      1.35 o
 -12   2   6        0.01        0.61      1.42 o
 -11   2   6        0.92        1.87      1.19 o
 -10   2   6        0.31        1.49      1.17 o
  -9   2   6        0.21        0.92      1.09 o
  -8   2   6        1.60        3.07      1.08 o
  -7   2   6        0.31        1.29      1.21 o
  -6   2   6       13.00       15.62      1.37 o
  -5   2   6        3.68        4.45      1.07 o
  -4   2   6        4.88        5.08      1.03 o
  -3   2   6        4.26        4.00      0.97 o
  -2   2   6        0.02        1.60      1.07 o
  -1   2   6        1.98        3.40      1.25 o
   0   2   6        0.51        0.06      1.13 o
   1   2   6        4.53        7.01      1.15 o
   2   2   6        2.59        3.48      1.12 o
   3   2   6        0.92        0.04      1.45 o
   4   2   6        0.00        1.06      1.18 o
   5   2   6        2.85        3.47      1.24 o
   6   2   6        8.08        9.64      1.38 o
   7   2   6       21.48       21.78      1.34 o
   8   2   6        2.39        3.50      1.25 o
   9   2   6        0.84        3.39      1.31 o
  10   2   6        4.14        5.22      1.30 o
  11   2   6        0.73        1.13      1.46 o
  12   2   6        0.01        0.66      1.45 o
  13   2   6        0.00        2.98      1.49 o
 -13   3   6        0.17        0.96      1.42 o
 -12   3   6        0.01        1.69      1.40 o
 -11   3   6        0.34        2.93      1.22 o
 -10   3   6        1.54        1.95      1.15 o
  -9   3   6        0.23        1.04      1.15 o
  -8   3   6        0.29        0.88      1.05 o
  -7   3   6       60.61       57.02      1.27 o
  -6   3   6        0.82        2.27      1.12 o
  -5   3   6      222.99      220.98      3.19 o
  -4   3   6       50.86       50.14      1.19 o
  -3   3   6        1.09        2.09      1.06 o
  -2   3   6       10.43       10.72      1.12 o
  -1   3   6       15.02       15.30      1.20 o
   0   3   6        2.12        3.46      1.18 o
   1   3   6       31.75       24.48      1.51 o
   2   3   6        9.49        7.16      1.48 o
   3   3   6        0.74        1.92      1.15 o
   4   3   6        0.68        1.46      1.19 o
   5   3   6        6.98        5.56      1.25 o
   6   3   6        2.71        6.13      1.37 o
   7   3   6       43.31       46.37      2.72 o
   8   3   6        0.96        1.24      1.39 o
   9   3   6        6.06        8.04      1.44 o
  10   3   6        2.14        2.67      1.37 o
  11   3   6        4.86        6.01      1.35 o
  12   3   6        0.07        3.14      1.38 o
  13   3   6        7.19        7.30      1.34 o
 -12   4   6        1.98        3.83      1.33 o
 -11   4   6        3.39        5.63      1.35 o
 -10   4   6        4.94        5.62      1.27 o
  -9   4   6        0.91        0.50      1.12 o
  -8   4   6       11.74       11.46      1.27 o
  -7   4   6        0.30        0.25      1.12 o
  -6   4   6       53.99       53.00      1.71 o
  -5   4   6      305.02      302.94      4.44 o
  -4   4   6       46.44       49.18      1.35 o
  -3   4   6        0.52        1.99      1.15 o
  -2   4   6       31.70       28.73      1.15 o
  -1   4   6        1.15        1.71      1.22 o
   0   4   6        6.25        4.55      1.37 o
   1   4   6        4.39        4.46      1.45 o
   2   4   6       63.45       62.38      2.01 o
   3   4   6        8.42        8.51      1.21 o
   4   4   6       22.45       24.50      1.26 o
   5   4   6       14.07       15.17      1.62 o
   6   4   6      183.04      181.15      4.44 o
   7   4   6       59.25       60.61      1.54 o
   8   4   6      111.53      111.03      1.67 o
   9   4   6       13.65       13.76      1.33 o
  10   4   6        0.65        1.86      1.46 o
  11   4   6       11.96       11.22      1.40 o
  12   4   6        0.72        1.93      1.32 o
 -12   5   6        0.17        0.70      1.41 o
 -11   5   6        1.56        2.57      1.42 o
 -10   5   6        0.01        1.80      1.27 o
  -9   5   6        1.13        3.17      1.20 o
  -8   5   6        2.54        4.43      1.20 o
  -7   5   6       38.18       40.61      1.34 o
  -6   5   6       68.30       70.14      1.78 o
  -5   5   6       38.41       39.75      1.25 o
  -4   5   6       22.16       21.52      1.07 o
  -3   5   6        2.01        4.20      1.18 o
  -2   5   6       19.83       18.70      1.34 o
  -1   5   6       36.52       32.91      1.22 o
   0   5   6       18.54       17.25      1.52 o
   1   5   6        9.41       11.32      1.28 o
   2   5   6        0.76        3.67      1.23 o
   3   5   6        9.97        8.91      1.29 o
   4   5   6        7.61        6.50      1.23 o
   5   5   6        6.24        5.56      1.24 o
   6   5   6        5.49        6.20      1.27 o
   7   5   6        5.55        8.68      1.36 o
   8   5   6        3.17        2.51      1.39 o
   9   5   6        1.72        0.80      1.21 o
  10   5   6        1.42        4.32      1.33 o
  11   5   6        0.39        1.36      1.34 o
  12   5   6        6.55        6.89      1.43 o
 -11   6   6        3.60        4.15      1.38 o
 -10   6   6        1.19        2.68      1.30 o
  -9   6   6        1.34        1.76      1.29 o
  -8   6   6        4.13        4.22      1.20 o
  -7   6   6        0.32        2.44      1.16 o
  -6   6   6       42.00       46.00      1.31 o
  -5   6   6       16.38       15.28      1.13 o
  -4   6   6       14.47       16.66      1.16 o
  -3   6   6       13.54       13.02      1.09 o
  -2   6   6        0.06        1.74      1.39 o
  -1   6   6        7.96        6.75      1.31 o
   0   6   6        2.44        2.03      1.22 o
   1   6   6       17.44       14.74      1.33 o
   2   6   6       10.31       11.43      1.79 o
   3   6   6        3.64        4.73      1.21 o
   4   6   6        0.00        0.65      1.23 o
   5   6   6        8.32       10.65      1.27 o
   6   6   6       36.32       38.64      1.38 o
   7   6   6       83.33       77.62      2.97 o
   8   6   6        7.21        7.69      1.37 o
   9   6   6        3.29        4.00      1.33 o
  10   6   6       12.88       12.55      1.41 o
  11   6   6        2.07        2.34      1.37 o
 -11   7   6        0.00        0.91      1.46 o
 -10   7   6        0.11        2.18      1.36 o
  -9   7   6        0.02        0.56      1.42 o
  -8   7   6        1.34        2.74      1.27 o
  -7   7   6        6.55        6.42      1.26 o
  -6   7   6       29.78       33.58      2.93 o
  -5   7   6       84.73       79.48      2.57 o
  -4   7   6        6.25        7.36      1.17 o
  -3   7   6        1.49        2.48      1.08 o
  -2   7   6       12.07       12.35      1.42 o
  -1   7   6        1.14        1.40      1.49 o
   0   7   6        0.15       -0.06      1.21 o
   1   7   6       28.37       26.23      2.28 o
   2   7   6        4.37        6.46      1.24 o
   3   7   6        1.58        3.41      1.26 o
   4   7   6        0.01        2.27      1.29 o
   5   7   6        0.87        3.08      1.27 o
   6   7   6        5.90        5.06      1.39 o
   7   7   6        9.88       10.68      1.35 o
   8   7   6        2.71        2.92      1.27 o
   9   7   6        0.43        1.40      1.29 o
  10   7   6        2.62        3.20      1.42 o
  11   7   6        4.95        4.76      1.38 o
 -10   8   6        2.91        3.56      1.53 o
  -9   8   6        2.30        2.80      1.49 o
  -8   8   6        6.50        7.83      1.31 o
  -7   8   6        1.66        2.16      1.28 o
  -6   8   6       24.31       21.44      1.31 o
  -5   8   6       82.80       83.24      4.35 o
  -4   8   6       31.46       28.77      1.81 o
  -3   8   6        2.22        2.11      1.19 o
  -2   8   6       14.34       14.16      1.45 o
  -1   8   6        0.00        2.60      1.19 o
   0   8   6        9.62        7.37      1.54 o
   1   8   6        5.61        5.87      1.33 o
   2   8   6        6.46        6.22      1.35 o
   3   8   6        0.52        0.25      1.31 o
   4   8   6       17.28       17.53      1.32 o
   5   8   6        0.00        1.64      1.24 o
   6   8   6       31.10       29.81      1.55 o
   7   8   6       13.87       13.42      1.33 o
   8   8   6       20.10       18.24      1.48 o
   9   8   6        1.55        3.28      1.32 o
  10   8   6        1.73        2.21      1.41 o
  -9   9   6        0.20        0.47      1.56 o
  -8   9   6        1.99        1.92      1.51 o
  -7   9   6        6.27        9.23      1.47 o
  -6   9   6       26.02       25.42      1.99 o
  -5   9   6        1.39        2.43      1.28 o
  -4   9   6        1.81        1.89      1.34 o
  -3   9   6        0.60        0.08      1.46 o
  -2   9   6       11.99       10.80      1.26 o
  -1   9   6        6.85        5.49      1.37 o
   0   9   6        8.24        5.36      1.46 o
   1   9   6        6.77        7.62      1.33 o
   2   9   6        0.00        1.49      1.31 o
   3   9   6        5.52        6.12      1.37 o
   4   9   6        5.45        2.50      1.28 o
   5   9   6        1.28        1.08      1.39 o
   6   9   6        0.01        2.38      1.31 o
   7   9   6        0.02        0.72      1.49 o
   8   9   6        2.74        2.84      1.36 o
   9   9   6        3.85        3.04      1.35 o
  -8  10   6        1.03        2.15      1.62 o
  -7  10   6        0.13        0.38      1.50 o
  -6  10   6       17.20       17.49      1.95 o
  -5  10   6       11.50       11.05      1.44 o
  -4  10   6        3.45        2.22      1.34 o
  -3  10   6        3.33        2.37      1.43 o
  -2  10   6        0.02        0.81      1.30 o
  -1  10   6        2.83        3.46      1.44 o
   0  10   6        1.26        1.59      1.30 o
   1  10   6        8.58        8.00      1.83 o
   2  10   6        7.14        8.73      1.38 o
   3  10   6        1.37        0.35      1.33 o
   4  10   6        0.07        1.59      1.40 o
   5  10   6        2.48        2.34      1.36 o
   6  10   6       24.69       25.30      2.26 o
   7  10   6       45.24       41.20      2.12 o
  -6  11   6       20.31       17.74      1.54 o
  -5  11   6       13.11       12.03      1.62 o
  -4  11   6        0.05        1.78      1.33 o
  -3  11   6        0.27        0.36      1.47 o
  -2  11   6        1.43        1.93      1.33 o
  -1  11   6        0.01        0.38      1.26 o
   0  11   6        0.10        2.15      1.49 o
   1  11   6        9.94        6.00      2.35 o
   2  11   6        0.69        2.44      1.48 o
   3  11   6        2.65        3.41      1.40 o
   4  11   6        1.84        2.15      1.58 o
   5  11   6        0.05        1.50      1.41 o
   6  11   6       10.93       10.60      1.53 o
  -3  12   6        0.67        3.11      1.52 o
  -2  12   6        2.98        4.41      1.46 o
  -1  12   6        0.06        0.95      1.36 o
   0  12   6        3.57        1.55      1.51 o
   1  12   6        1.28        0.96      1.69 o
   2  12   6        0.05        0.20      1.46 o
   3  12   6        0.12        0.65      1.48 o
 -11   1   7        2.01        3.93      1.34 o
 -10   1   7        9.54        9.41      1.30 o
  -9   1   7        1.32        2.64      1.19 o
  -8   1   7        3.81        4.44      1.16 o
  -7   1   7        0.38        1.84      1.07 o
  -6   1   7        2.55        3.63      1.18 o
  -5   1   7        1.34        1.97      1.03 o
  -4   1   7        1.57        1.96      1.11 o
  -3   1   7        1.27        1.70      1.14 o
  -2   1   7       13.66       12.80      1.08 o
  -1   1   7       16.45       15.47      1.26 o
   0   1   7        0.10        0.46      1.19 o
   1   1   7       66.81       60.66      1.38 o
   2   1   7       66.81       63.79      2.19 o
   3   1   7        3.52        6.94      1.35 o
   4   1   7        2.00        2.36      1.42 o
   5   1   7        0.21       -0.05      1.26 o
   6   1   7        0.03       -1.00      1.29 o
   7   1   7        8.64        6.52      1.54 o
   8   1   7       24.30       23.75      1.63 o
   9   1   7        0.09        1.36      1.81 o
  10   1   7        0.40        1.91      1.37 o
 -10   2   7        0.60        2.16      1.33 o
  -9   2   7        0.17        2.04      1.27 o
  -8   2   7        0.86        2.36      1.23 o
  -7   2   7        6.23        6.16      1.22 o
  -6   2   7        6.10       10.02      1.14 o
  -5   2   7       15.12       16.10      1.13 o
  -4   2   7       13.46       12.73      1.10 o
  -3   2   7        0.46        0.06      1.10 o
  -2   2   7        0.16        1.87      1.10 o
  -1   2   7       44.22       40.57      1.49 o
   0   2   7        1.20        2.25      1.21 o
   1   2   7       33.76       29.79      1.38 o
   2   2   7        1.43        3.37      1.26 o
   3   2   7        6.04        7.76      1.51 o
   4   2   7        2.62        3.41      1.27 o
   5   2   7        6.82        6.11      1.49 o
   6   2   7       26.71       33.90      1.63 o
   7   2   7        4.76        6.68      1.33 o
   8   2   7        0.03        2.42      1.59 o
   9   2   7        0.01        1.25      1.38 o
  10   2   7        1.17       -0.67      1.47 o
 -10   3   7        7.93        8.89      1.56 o
  -9   3   7        2.65        2.83      1.56 o
  -8   3   7       13.14       12.53      1.22 o
  -7   3   7        7.77        7.13      1.18 o
  -6   3   7        0.25        0.56      1.14 o
  -5   3   7        5.44        6.42      1.17 o
  -4   3   7       24.55       26.40      1.13 o
  -3   3   7        0.07        0.77      1.05 o
  -2   3   7        4.16        4.98      1.17 o
  -1   3   7        5.82        5.61      1.11 o
   0   3   7        0.10        0.22      1.29 o
   1   3   7       56.45       51.27      1.35 o
   2   3   7       61.24       61.76      1.40 o
   3   3   7        0.00        0.78      1.22 o
   4   3   7        1.82        3.93      1.62 o
   5   3   7        1.47        1.88      1.27 o
   6   3   7        1.01        2.62      1.36 o
   7   3   7        0.70        0.02      1.45 o
   8   3   7       18.65       18.70      1.68 o
   9   3   7        3.43        3.58      1.40 o
  10   3   7        1.60        1.98      1.44 o
 -10   4   7        0.54        1.21      1.29 o
  -9   4   7        2.22        2.60      1.40 o
  -8   4   7        0.51        1.63      1.38 o
  -7   4   7        0.28        1.01      1.34 o
  -6   4   7        0.02        0.55      1.20 o
  -5   4   7       30.94       30.18      1.26 o
  -4   4   7        5.67        7.45      1.17 o
  -3   4   7        6.00        6.22      1.17 o
  -2   4   7        5.78        5.38      1.19 o
  -1   4   7        1.15        2.04      1.15 o
   0   4   7        1.91        1.51      1.26 o
   1   4   7        0.22        0.55      1.31 o
   2   4   7        0.02        2.34      1.30 o
   3   4   7        1.65        2.14      1.48 o
   4   4   7        1.35        0.60      1.48 o
   5   4   7        8.72        9.92      1.31 o
   6   4   7        4.46        4.27      1.36 o
   7   4   7        8.16        7.62      1.33 o
   8   4   7       28.42       27.37      1.55 o
   9   4   7        6.34        8.16      1.54 o
  10   4   7        0.54        0.90      1.45 o
  -9   5   7        0.18        1.76      1.38 o
  -8   5   7        0.10        0.82      1.34 o
  -7   5   7        0.54        1.65      1.36 o
  -6   5   7        4.64        6.74      1.33 o
  -5   5   7        9.29        9.59      1.21 o
  -4   5   7        2.77        2.83      1.18 o
  -3   5   7        3.23        3.32      1.13 o
  -2   5   7        3.33        3.92      1.13 o
  -1   5   7        9.23        7.85      1.23 o
   0   5   7        0.01        3.89      1.38 o
   1   5   7       27.36       26.73      1.62 o
   2   5   7       27.18       22.87      1.55 o
   3   5   7        7.09        5.83      1.29 o
   4   5   7        0.01        0.03      1.35 o
   5   5   7        0.82        1.89      1.30 o
   6   5   7        0.06        0.68      1.43 o
   7   5   7        5.87        5.28      1.39 o
   8   5   7       14.94       14.40      1.46 o
   9   5   7        0.01        0.30      1.52 o
  -8   6   7        3.12        3.74      1.36 o
  -7   6   7        1.98        3.51      1.25 o
  -6   6   7        0.03        2.50      1.24 o
  -5   6   7        6.88        6.51      1.41 o
  -4   6   7       17.94       15.51      1.36 o
  -3   6   7        4.09        5.70      1.17 o
  -2   6   7        0.47        0.63      1.14 o
  -1   6   7       14.31       11.33      1.34 o
   0   6   7        2.20        3.27      1.32 o
   1   6   7       12.27       10.33      1.55 o
   2   6   7        1.48        3.61      1.30 o
   3   6   7        0.54        0.91      1.31 o
   4   6   7        1.03        1.78      1.31 o
   5   6   7        6.73        9.74      1.36 o
   6   6   7       11.36       12.32      1.38 o
   7   6   7        1.22        1.91      1.39 o
   8   6   7        0.15        0.85      1.54 o
  -8   7   7        8.47        8.68      1.39 o
  -7   7   7        9.23        7.37      1.34 o
  -6   7   7        0.38        1.45      1.38 o
  -5   7   7       10.16        9.89      1.29 o
  -4   7   7       22.43       21.90      1.49 o
  -3   7   7        0.00        2.29      1.25 o
  -2   7   7        0.23       -0.17      1.20 o
  -1   7   7        0.32        1.82      1.30 o
   0   7   7        0.06        1.61      1.48 o
   1   7   7       14.27       13.55      1.33 o
   2   7   7       22.40       21.62      2.78 o
   3   7   7        0.75        0.63      1.37 o
   4   7   7        0.10        0.99      1.34 o
   5   7   7        0.72        1.17      1.35 o
   6   7   7        1.40        4.31      1.46 o
   7   7   7        1.13        2.20      1.42 o
  -6   8   7        0.11        1.44      1.30 o
  -5   8   7       34.44       27.07      1.98 o
  -4   8   7       11.85       10.73      1.33 o
  -3   8   7        3.08        2.16      1.43 o
  -2   8   7        5.35        4.39      1.27 o
  -1   8   7        0.31        0.99      1.31 o
   0   8   7        0.37       -0.19      1.47 o
   1   8   7        0.00        0.33      1.29 o
   2   8   7        0.00       -1.55      1.45 o
   3   8   7        1.23        1.58      1.59 o
   4   8   7        0.98       -0.59      1.36 o
   5   8   7        8.06        5.91      1.41 o
   6   8   7        3.18        2.34      1.44 o
  -5   9   7        4.58        3.89      1.44 o
  -4   9   7        1.59        1.97      1.34 o
  -3   9   7        2.53        2.53      1.50 o
  -2   9   7        0.54        2.33      1.56 o
  -1   9   7        0.60        0.42      1.65 o
   0   9   7        0.07        2.63      1.35 o
   1   9   7        4.76        4.09      1.51 o
   2   9   7        5.07        3.83      1.34 o
   3   9   7        3.33        3.04      1.48 o
   4   9   7        1.92        3.30      1.38 o
   5   9   7        2.23        4.15      1.45 o
  -2  10   7        0.31       -0.82      1.53 o
  -1  10   7        0.77        1.55      1.54 o
   0  10   7        1.99        3.73      1.46 o
   1  10   7        1.08        1.55      1.46 o
   2  10   7        1.05        1.88      1.44 o
  -7   0   8        0.04        3.90      1.91 o
  -6   0   8        4.60        4.90      1.88 o
  -5   0   8       35.83       37.57      1.87 o
  -4   0   8       11.50        9.84      1.89 o
  -3   0   8        6.53        7.49      1.82 o
  -2   0   8        0.82        2.65      1.64 o
  -1   0   8        0.92        1.12      1.87 o
   0   0   8       16.45       14.55      1.93 o
   1   0   8        0.06        0.32      3.32 o
   2   0   8        0.27        1.04      2.03 o
   3   0   8        3.44        2.75      2.08 o
   4   0   8        6.79        5.75      1.93 o
   5   0   8        7.88        8.31      1.96 o
   6   0   8        0.64        1.03      1.96 o
   7   0   8       44.90       35.52      2.29 o
  -7   1   8        1.35        1.42      1.20 o
  -6   1   8       22.71       21.97      1.37 o
  -5   1   8       10.66       10.76      1.23 o
  -4   1   8        0.24        1.01      1.27 o
  -3   1   8        0.19        0.65      1.14 o
  -2   1   8        0.41        1.58      1.20 o
  -1   1   8        2.90        2.46      1.35 o
   0   1   8        8.19        6.24      1.36 o
   1   1   8        0.13        1.30      1.42 o
   2   1   8        4.28        3.85      1.32 o
   3   1   8        5.12        4.09      1.35 o
   4   1   8        1.77        2.18      1.36 o
   5   1   8        0.19        1.45      1.41 o
   6   1   8        0.96        1.01      1.39 o
   7   1   8        0.36        1.57      1.47 o
  -6   2   8        0.52        1.60      1.27 o
  -5   2   8        0.08        1.50      1.15 o
  -4   2   8        0.01        1.49      1.21 o
  -3   2   8        0.02        0.67      1.19 o
  -2   2   8        0.00       -0.10      1.09 o
  -1   2   8        0.04       -0.85      1.21 o
   0   2   8        0.02        0.08      1.44 o
   1   2   8        0.06        0.57      1.32 o
   2   2   8        0.00        1.81      1.32 o
   3   2   8        0.03        1.08      1.42 o
   4   2   8        0.12        0.68      1.33 o
   5   2   8        0.07       -0.10      1.39 o
   6   2   8        0.18        1.23      1.52 o
  -6   3   8        8.94        7.07      1.31 o
  -5   3   8        9.94       10.68      1.27 o
  -4   3   8        0.43        1.46      1.18 o
  -3   3   8        0.05        0.73      1.24 o
  -2   3   8        0.36        2.17      1.14 o
  -1   3   8        4.27        4.32      1.29 o
   0   3   8        2.33        1.81      1.33 o
   1   3   8        7.14        7.25      1.42 o
   2   3   8       13.37       12.76      1.44 o
   3   3   8        1.97        0.69      1.33 o
   4   3   8        1.78        1.86      1.38 o
   5   3   8        0.00       -1.21      1.40 o
   6   3   8        0.16        1.41      1.40 o
  -5   4   8       16.61       18.21      1.35 o
  -4   4   8        8.30        7.47      1.24 o
  -3   4   8        1.04        0.76      1.22 o
  -2   4   8        0.00        0.21      1.16 o
  -1   4   8        0.32        0.73      1.36 o
   0   4   8        5.85        3.80      1.25 o
   1   4   8        0.00        0.02      1.53 o
   2   4   8        0.00        0.50      1.33 o
   3   4   8        3.82        4.09      1.40 o
   4   4   8        3.93        3.54      1.38 o
   5   4   8        4.92        6.00      1.49 o
  -4   5   8        2.11        3.38      1.24 o
  -3   5   8        0.02        0.51      1.21 o
  -2   5   8        1.94        1.92      1.14 o
  -1   5   8        0.10        0.43      1.33 o
   0   5   8        5.01        4.57      1.33 o
   1   5   8        6.02        4.88      1.46 o
   2   5   8        0.08        0.74      1.41 o
   3   5   8        2.86        1.68      1.41 o
   4   5   8        0.90        2.05      1.63 o
  -3   6   8        0.49        1.88      1.25 o
  -2   6   8        0.24        1.41      1.17 o
  -1   6   8        0.20        1.80      1.35 o
   0   6   8        0.40        1.41      1.31 o
   1   6   8        0.04        0.32      1.42 o
   2   6   8        0.00        0.91      1.44 o
   3   6   8        0.19        1.44      1.71 o
 
